# Supplementary material for: Bacterial ‘Grounded’ Prophages: Hotspots for Genetic Renovation and Innovation
Source: Front Genet. 2019 Feb 12;10:65. doi: 10.3389/fgene.2019.00065 (PMC6379469; doi:10.3389/fgene.2019.00065)
Supplement: Supplementary file 2 [file Data_Sheet_2.xlsx]

## Sheet: Distribution Analysis
Supplementary Table S3: Co-occurrence of five prophages (DLP12, e14, Rac, CPZ-55, and Qin) in 638 completely sequenced Escherichia and Shigella genomes.
		No. of prophages	WHOLE LIST	DLP12	Rac	Qin	e14	CPZ55
			638	473	438	305	119	48	No. of strains with respective prophages
		0	Escherichia albertii DNA strain: EC06-170								46	none
		0	Escherichia albertii strain ChinaSP140150
		0	Escherichia coli HUSEC2011
		0	Escherichia coli O104:H4 str. 2009EL-2050
		0	Escherichia coli O104:H4 str. 2009EL-2071
		0	Escherichia coli O104:H4 str. 2011C-3493
		0	Escherichia coli O104:H4 str. C227-11
		0	Escherichia coli O104:H4 strain FDAARGOS_348
		0	Escherichia coli O104:H4 strain FDAARGOS_349
		0	Escherichia coli PCN033
		0	Escherichia coli SMS-3-5
		0	Escherichia coli str. Sanji
		0	Escherichia coli strain 1283
		0	Escherichia coli strain 2013C-4390
		0	Escherichia coli strain 210221272
		0	Escherichia coli strain 675SK2
		0	Escherichia coli strain AR_0011
		0	Escherichia coli strain AR_0014
		0	Escherichia coli strain AR_0019
		0	Escherichia coli strain AR_0069
		0	Escherichia coli strain AR_0114
		0	Escherichia coli strain AR_0137
		0	Escherichia coli strain AR_0149
		0	Escherichia coli strain AR_0150
		0	Escherichia coli strain AR_0151
		0	Escherichia coli strain AR_0162
		0	Escherichia coli strain CRE1493
		0	Escherichia coli strain Ecol_422
		0	Escherichia coli strain ECONIH6
		0	Escherichia coli strain FDAARGOS_401
		0	Escherichia coli strain FDAARGOS_403
		0	Escherichia coli strain FORC_029
		0	Escherichia coli strain FORC_043
		0	Escherichia coli strain MRSN346355
		0	Escherichia coli strain MRSN346595
		0	Escherichia coli strain MRSN346638
		0	Escherichia coli strain MRSN352231
		0	Escherichia coli strain S56
		0	Escherichia coli strain SCEC020007
		0	Escherichia coli strain SCEC020023
		0	Escherichia coli strain WCHEC005237
		0	Escherichia coli strain WCHEC005784
		0	Escherichia coli strain Y5
		0	Escherichia fergusonii ATCC 35469
		0	Shigella flexneri 1a strain 0670
		0	Shigella flexneri strain 98-3193
		1	Escherichia albertii strain 1551-2	Escherichia albertii strain 1551-2							106	DlpA
		1	Escherichia coli 0127:H6 E2348/69 strain E2348/69	Escherichia coli 0127:H6 E2348/69 strain E2348/69
		1	Escherichia coli 536	Escherichia coli 536
		1	Escherichia coli ABU 83972	Escherichia coli ABU 83972
		1	Escherichia coli BH100L substr. MG2017	Escherichia coli BH100L substr. MG2017
		1	Escherichia coli DNA strain: MRY15-117	Escherichia coli DNA strain: MRY15-117
		1	Escherichia coli DNA strain: MRY15-131	Escherichia coli DNA strain: MRY15-131
		1	Escherichia coli ETEC H10407	Escherichia coli ETEC H10407
		1	Escherichia coli JJ1886	Escherichia coli JJ1886
		1	Escherichia coli JJ1887	Escherichia coli JJ1887
		1	Escherichia coli Nissle 1917	Escherichia coli Nissle 1917
		1	Escherichia coli O15:H11 strain 90-9272	Escherichia coli O15:H11 strain 90-9272
		1	Escherichia coli O157 strain 180-PT54	Escherichia coli O157 strain 180-PT54
		1	Escherichia coli O157 strain FDAARGOS_293	Escherichia coli O157 strain FDAARGOS_293
		1	Escherichia coli O157:H16 strain Santai	Escherichia coli O157:H16 strain Santai
		1	Escherichia coli O157:H7 str. EC4115	Escherichia coli O157:H7 str. EC4115
		1	Escherichia coli O157:H7 str. SS17	Escherichia coli O157:H7 str. SS17
		1	Escherichia coli O157:H7 str. SS52	Escherichia coli O157:H7 str. SS52
		1	Escherichia coli O157:H7 str. TW14359	Escherichia coli O157:H7 str. TW14359
		1	Escherichia coli O157:H7 strain 1130	Escherichia coli O157:H7 strain 1130
		1	Escherichia coli O157:H7 strain 2149	Escherichia coli O157:H7 strain 2149
		1	Escherichia coli O157:H7 strain 2159	Escherichia coli O157:H7 strain 2159
		1	Escherichia coli O157:H7 strain 4276	Escherichia coli O157:H7 strain 4276
		1	Escherichia coli O157:H7 strain 9234	Escherichia coli O157:H7 strain 9234
		1	Escherichia coli O157:H7 strain FRIK2069	Escherichia coli O157:H7 strain FRIK2069
		1	Escherichia coli O157:H7 strain FRIK2455	Escherichia coli O157:H7 strain FRIK2455
		1	Escherichia coli O157:H7 strain FRIK2533	Escherichia coli O157:H7 strain FRIK2533
		1	Escherichia coli O157:H7 strain FRIK944	Escherichia coli O157:H7 strain FRIK944
		1	Escherichia coli O157:H7 strain JEONG-1266	Escherichia coli O157:H7 strain JEONG-1266
		1	Escherichia coli O157:H7 strain WS4202	Escherichia coli O157:H7 strain WS4202
		1	Escherichia coli O25:NM strain 2014EL-1343-2	Escherichia coli O25:NM strain 2014EL-1343-2
		1	Escherichia coli O25b:H4	Escherichia coli O25b:H4
		1	Escherichia coli SE15 DNA	Escherichia coli SE15 DNA
		1	Escherichia coli ST131 strain EC958	Escherichia coli ST131 strain EC958
		1	Escherichia coli str. 'clone D i14'	Escherichia coli str. 'clone D i14'
		1	Escherichia coli str. 'clone D i2'	Escherichia coli str. 'clone D i2'
		1	Escherichia coli str. K-12 substr. MDS42 DNA	Escherichia coli str. K-12 substr. MDS42 DNA
		1	Escherichia coli strain 10671	Escherichia coli strain 10671
		1	Escherichia coli strain 1105	Escherichia coli strain 1105
		1	Escherichia coli strain 2011C-3911	Escherichia coli strain 2011C-3911
		1	Escherichia coli strain 2013C-3492	Escherichia coli strain 2013C-3492
		1	Escherichia coli strain 2014C-3307	Escherichia coli strain 2014C-3307
		1	Escherichia coli strain 2014C-4705	Escherichia coli strain 2014C-4705
		1	Escherichia coli strain 2015C-3121	Escherichia coli strain 2015C-3121
		1	Escherichia coli strain 2015C-4136CT1	Escherichia coli strain 2015C-4136CT1
		1	Escherichia coli strain 272	Escherichia coli strain 272
		1	Escherichia coli strain 28RC1	Escherichia coli strain 28RC1
		1	Escherichia coli strain 317	Escherichia coli strain 317
		1	Escherichia coli strain 319	Escherichia coli strain 319
		1	Escherichia coli strain 350	Escherichia coli strain 350
		1	Escherichia coli strain 7784	Escherichia coli strain 7784
		1	Escherichia coli strain 81009	Escherichia coli strain 81009
		1	Escherichia coli strain 88-3510	Escherichia coli strain 88-3510
		1	Escherichia coli strain 89-3156	Escherichia coli strain 89-3156
		1	Escherichia coli strain 9000	Escherichia coli strain 9000
		1	Escherichia coli strain 90-3040	Escherichia coli strain 90-3040
		1	Escherichia coli strain AR_0055	Escherichia coli strain AR_0055
		1	Escherichia coli strain AR_0058	Escherichia coli strain AR_0058
		1	Escherichia coli strain AR_0081	Escherichia coli strain AR_0081
		1	Escherichia coli strain AR_0104	Escherichia coli strain AR_0104
		1	Escherichia coli strain ATCC 43886	Escherichia coli strain ATCC 43886
		1	Escherichia coli strain BLK16	Escherichia coli strain BLK16
		1	Escherichia coli strain BLK9	Escherichia coli strain BLK9
		1	Escherichia coli strain C4	Escherichia coli strain C4
		1	Escherichia coli strain CD306	Escherichia coli strain CD306
		1	Escherichia coli strain CREC-544	Escherichia coli strain CREC-544
		1	Escherichia coli strain D10	Escherichia coli strain D10
		1	Escherichia coli strain D7	Escherichia coli strain D7
		1	Escherichia coli strain D8	Escherichia coli strain D8
		1	Escherichia coli strain EC1515	Escherichia coli strain EC1515
		1	Escherichia coli strain EC974	Escherichia coli strain EC974
		1	Escherichia coli strain Eco889	Escherichia coli strain Eco889
		1	Escherichia coli strain Ecol_244	Escherichia coli strain Ecol_244
		1	Escherichia coli strain Ecol_276	Escherichia coli strain Ecol_276
		1	Escherichia coli strain Ecol_448	Escherichia coli strain Ecol_448
		1	Escherichia coli strain Ecol_656	Escherichia coli strain Ecol_656
		1	Escherichia coli strain Ecol_732	Escherichia coli strain Ecol_732
		1	Escherichia coli strain Ecol_743	Escherichia coli strain Ecol_743
		1	Escherichia coli strain Ecol_AZ146	Escherichia coli strain Ecol_AZ146
		1	Escherichia coli strain Ecol_AZ153	Escherichia coli strain Ecol_AZ153
		1	Escherichia coli strain Ecol_AZ159	Escherichia coli strain Ecol_AZ159
		1	Escherichia coli strain Ecol_AZ161	Escherichia coli strain Ecol_AZ161
		1	Escherichia coli strain Ecol_AZ162	Escherichia coli strain Ecol_AZ162
		1	Escherichia coli strain G749	Escherichia coli strain G749
		1	Escherichia coli strain H105	Escherichia coli strain H105
		1	Escherichia coli strain HS13-1	Escherichia coli strain HS13-1
		1	Escherichia coli strain JJ1897	Escherichia coli strain JJ1897
		1	Escherichia coli strain JJ2434	Escherichia coli strain JJ2434
		1	Escherichia coli strain K-15KW01	Escherichia coli strain K-15KW01
		1	Escherichia coli strain LS4	Escherichia coli strain LS4
		1	Escherichia coli strain MNCRE44	Escherichia coli strain MNCRE44
		1	Escherichia coli strain MS8345	Escherichia coli strain MS8345
		1	Escherichia coli strain MVAST0167	Escherichia coli strain MVAST0167
		1	Escherichia coli strain NCTC86	Escherichia coli strain NCTC86
		1	Escherichia coli strain NGF1	Escherichia coli strain NGF1
		1	Escherichia coli strain PSUO2	Escherichia coli strain PSUO2
		1	Escherichia coli strain SEC470	Escherichia coli strain SEC470
		1	Escherichia coli strain SF-088	Escherichia coli strain SF-088
		1	Escherichia coli strain SF-166	Escherichia coli strain SF-166
		1	Escherichia coli strain SMN013SH2	Escherichia coli strain SMN013SH2
		1	Escherichia coli strain ST648	Escherichia coli strain ST648
		1	Escherichia coli strain WB61	Escherichia coli strain WB61
		1	Escherichia coli strain ZH063	Escherichia coli strain ZH063
		1	Escherichia coli strain ZH193	Escherichia coli strain ZH193
		1	Escherichia coli VR50	Escherichia coli VR50
		1	Escherichia coli Xuzhou21	Escherichia coli Xuzhou21
		1	Escherichia coli strain 06-00048		Escherichia coli strain 06-00048						48	Rac
		1	Escherichia coli strain ABWA45		Escherichia coli strain ABWA45
		1	Escherichia coli strain C1		Escherichia coli strain C1
		1	Escherichia coli strain CV839-15		Escherichia coli strain CV839-15
		1	Escherichia coli strain D4		Escherichia coli strain D4
		1	Escherichia coli strain D9		Escherichia coli strain D9
		1	Escherichia coli strain E62		Escherichia coli strain E62
		1	Escherichia coli strain Ecol_545		Escherichia coli strain Ecol_545
		1	Escherichia coli strain ECONIH4		Escherichia coli strain ECONIH4
		1	Escherichia coli strain H1		Escherichia coli strain H1
		1	Escherichia coli strain M10		Escherichia coli strain M10
		1	Escherichia coli strain M11		Escherichia coli strain M11
		1	Escherichia coli strain M15		Escherichia coli strain M15
		1	Escherichia coli strain M19		Escherichia coli strain M19
		1	Escherichia coli strain M6		Escherichia coli strain M6
		1	Escherichia coli strain M8		Escherichia coli strain M8
		1	Escherichia coli strain M9		Escherichia coli strain M9
		1	Escherichia coli strain MRE600		Escherichia coli strain MRE600
		1	Escherichia coli strain S43		Escherichia coli strain S43
		1	Shigella boydii strain 54-1621		Shigella boydii strain 54-1621
		1	Shigella flexneri 1c strain Y394		Shigella flexneri 1c strain Y394
		1	Shigella flexneri 2002017		Shigella flexneri 2002017
		1	Shigella flexneri 2003036		Shigella flexneri 2003036
		1	Shigella flexneri 2a str. 2457T		Shigella flexneri 2a str. 2457T
		1	Shigella flexneri 2a str. 301		Shigella flexneri 2a str. 301
		1	Shigella flexneri 2a strain 981		Shigella flexneri 2a strain 981
		1	Shigella flexneri 2a strain ATCC 29903		Shigella flexneri 2a strain ATCC 29903
		1	Shigella flexneri 4c strain 0702		Shigella flexneri 4c strain 0702
		1	Shigella flexneri 4c strain 1205		Shigella flexneri 4c strain 1205
		1	Shigella flexneri 4c strain 1602		Shigella flexneri 4c strain 1602
		1	Shigella flexneri 5 str. 8401		Shigella flexneri 5 str. 8401
		1	Shigella flexneri 7b strain 94-3007		Shigella flexneri 7b strain 94-3007
		1	Shigella flexneri G1663		Shigella flexneri G1663
		1	Shigella flexneri Shi06HN006		Shigella flexneri Shi06HN006
		1	Shigella flexneri strain 04-3145		Shigella flexneri strain 04-3145
		1	Shigella flexneri strain 61-4982		Shigella flexneri strain 61-4982
		1	Shigella flexneri strain NCTC 9728		Shigella flexneri strain NCTC 9728
		1	Shigella flexneri Y strain 93-3063		Shigella flexneri Y strain 93-3063
		1	Shigella sonnei 53G main		Shigella sonnei 53G main
		1	Shigella sonnei Ss046		Shigella sonnei Ss046
		1	Shigella sonnei strain 2015C-3566		Shigella sonnei strain 2015C-3566
		1	Shigella sonnei strain 2015C-3794		Shigella sonnei strain 2015C-3794
		1	Shigella sonnei strain 2015C-3807		Shigella sonnei strain 2015C-3807
		1	Shigella sonnei strain 75/02		Shigella sonnei strain 75/02
		1	Shigella sonnei strain ATCC 29930		Shigella sonnei strain ATCC 29930
		1	Shigella sonnei strain CFSAN030807		Shigella sonnei strain CFSAN030807
		1	Shigella sonnei strain FDAARGOS_90		Shigella sonnei strain FDAARGOS_90
		1	Shigella sonnei strain FORC_011		Shigella sonnei strain FORC_011
		1	Escherichia albertii DNA strain: NIAH_Bird_3				Escherichia albertii DNA strain: NIAH_Bird_3				4	E14
		1	Shigella boydii strain ATCC 8700				Shigella boydii strain ATCC 8700
		1	Shigella boydii strain NCTC 9353				Shigella boydii strain NCTC 9353
		1	Shigella dysenteriae strain 2017C-4522				Shigella dysenteriae strain 2017C-4522
		1	Shigella flexneri strain FDAARGOS_74					Shigella flexneri strain FDAARGOS_74			1	CPZ55
		1	Escherichia coli strain CRE1540			Escherichia coli strain CRE1540					1	Qin
		2	Escherichia albertii DNA strain: CB9786	Escherichia albertii DNA strain: CB9786	Escherichia albertii DNA strain: CB9786						75	DLP12 Rac
		2	Escherichia coli CFT073	Escherichia coli CFT073	Escherichia coli CFT073
		2	Escherichia coli O104:H21 str. CFSAN002236	Escherichia coli O104:H21 str. CFSAN002236	Escherichia coli O104:H21 str. CFSAN002236
		2	Escherichia coli O114:H49 strain 90-9280	Escherichia coli O114:H49 strain 90-9280	Escherichia coli O114:H49 strain 90-9280
		2	Escherichia coli O157:H7 str. EDL933	Escherichia coli O157:H7 str. EDL933	Escherichia coli O157:H7 str. EDL933
		2	Escherichia coli O157:H7 str. Sakai	Escherichia coli O157:H7 str. Sakai	Escherichia coli O157:H7 str. Sakai
		2	Escherichia coli O157:H7 strain 3384	Escherichia coli O157:H7 strain 3384	Escherichia coli O157:H7 strain 3384
		2	Escherichia coli O157:H7 strain 8368	Escherichia coli O157:H7 strain 8368	Escherichia coli O157:H7 strain 8368
		2	Escherichia coli O25:H16 strain F5505-C1	Escherichia coli O25:H16 strain F5505-C1	Escherichia coli O25:H16 strain F5505-C1
		2	Escherichia coli SLK172	Escherichia coli SLK172	Escherichia coli SLK172
		2	Escherichia coli strain 05-3629	Escherichia coli strain 05-3629	Escherichia coli strain 05-3629
		2	Escherichia coli strain 13E0725	Escherichia coli strain 13E0725	Escherichia coli strain 13E0725
		2	Escherichia coli strain 144	Escherichia coli strain 144	Escherichia coli strain 144
		2	Escherichia coli strain 155	Escherichia coli strain 155	Escherichia coli strain 155
		2	Escherichia coli strain 2012C-4227	Escherichia coli strain 2012C-4227	Escherichia coli strain 2012C-4227
		2	Escherichia coli strain 2012C-4502	Escherichia coli strain 2012C-4502	Escherichia coli strain 2012C-4502
		2	Escherichia coli strain 2013C-3033	Escherichia coli strain 2013C-3033	Escherichia coli strain 2013C-3033
		2	Escherichia coli strain 2013C-3181	Escherichia coli strain 2013C-3181	Escherichia coli strain 2013C-3181
		2	Escherichia coli strain 2013C-3264	Escherichia coli strain 2013C-3264	Escherichia coli strain 2013C-3264
		2	Escherichia coli strain 2013C-4282	Escherichia coli strain 2013C-4282	Escherichia coli strain 2013C-4282
		2	Escherichia coli strain 2013C-4830	Escherichia coli strain 2013C-4830	Escherichia coli strain 2013C-4830
		2	Escherichia coli strain 2014C-3011	Escherichia coli strain 2014C-3011	Escherichia coli strain 2014C-3011
		2	Escherichia coli strain 2014C-3061	Escherichia coli strain 2014C-3061	Escherichia coli strain 2014C-3061
		2	Escherichia coli strain 2014C-4135	Escherichia coli strain 2014C-4135	Escherichia coli strain 2014C-4135
		2	Escherichia coli strain 2014C-4639	Escherichia coli strain 2014C-4639	Escherichia coli strain 2014C-4639
		2	Escherichia coli strain 2015C-3905	Escherichia coli strain 2015C-3905	Escherichia coli strain 2015C-3905
		2	Escherichia coli strain 266917_2	Escherichia coli strain 266917_2	Escherichia coli strain 266917_2
		2	Escherichia coli strain 472	Escherichia coli strain 472	Escherichia coli strain 472
		2	Escherichia coli strain 88-3001	Escherichia coli strain 88-3001	Escherichia coli strain 88-3001
		2	Escherichia coli strain 94-3024	Escherichia coli strain 94-3024	Escherichia coli strain 94-3024
		2	Escherichia coli strain C2	Escherichia coli strain C2	Escherichia coli strain C2
		2	Escherichia coli strain C3	Escherichia coli strain C3	Escherichia coli strain C3
		2	Escherichia coli strain C7	Escherichia coli strain C7	Escherichia coli strain C7
		2	Escherichia coli strain C8	Escherichia coli strain C8	Escherichia coli strain C8
		2	Escherichia coli strain CDC#03-98	Escherichia coli strain CDC#03-98	Escherichia coli strain CDC#03-98
		2	Escherichia coli strain CFSAN004176	Escherichia coli strain CFSAN004176	Escherichia coli strain CFSAN004176
		2	Escherichia coli strain CFSAN004177	Escherichia coli strain CFSAN004177	Escherichia coli strain CFSAN004177
		2	Escherichia coli strain CFSAN029787	Escherichia coli strain CFSAN029787	Escherichia coli strain CFSAN029787
		2	Escherichia coli strain CI5	Escherichia coli strain CI5	Escherichia coli strain CI5
		2	Escherichia coli strain CREC-591	Escherichia coli strain CREC-591	Escherichia coli strain CREC-591
		2	Escherichia coli strain CV839-06	Escherichia coli strain CV839-06	Escherichia coli strain CV839-06
		2	Escherichia coli strain D5	Escherichia coli strain D5	Escherichia coli strain D5
		2	Escherichia coli strain ETEC-2264	Escherichia coli strain ETEC-2264	Escherichia coli strain ETEC-2264
		2	Escherichia coli strain FDAARGOS_144	Escherichia coli strain FDAARGOS_144	Escherichia coli strain FDAARGOS_144
		2	Escherichia coli strain FORC_041	Escherichia coli strain FORC_041	Escherichia coli strain FORC_041
		2	Escherichia coli strain FORC_044	Escherichia coli strain FORC_044	Escherichia coli strain FORC_044
		2	Escherichia coli strain H14	Escherichia coli strain H14	Escherichia coli strain H14
		2	Escherichia coli strain H3	Escherichia coli strain H3	Escherichia coli strain H3
		2	Escherichia coli strain HKUOPY1	Escherichia coli strain HKUOPY1	Escherichia coli strain HKUOPY1
		2	Escherichia coli strain KSC207	Escherichia coli strain KSC207	Escherichia coli strain KSC207
		2	Escherichia coli strain KSC64	Escherichia coli strain KSC64	Escherichia coli strain KSC64
		2	Escherichia coli strain M1	Escherichia coli strain M1	Escherichia coli strain M1
		2	Escherichia coli strain M160133	Escherichia coli strain M160133	Escherichia coli strain M160133
		2	Escherichia coli strain M18	Escherichia coli strain M18	Escherichia coli strain M18
		2	Escherichia coli strain M3	Escherichia coli strain M3	Escherichia coli strain M3
		2	Escherichia coli strain PA20	Escherichia coli strain PA20	Escherichia coli strain PA20
		2	Escherichia coli strain PAR	Escherichia coli strain PAR	Escherichia coli strain PAR
		2	Escherichia coli strain RM14723	Escherichia coli strain RM14723	Escherichia coli strain RM14723
		2	Escherichia coli strain RM9387	Escherichia coli strain RM9387	Escherichia coli strain RM9387
		2	Escherichia coli strain S10	Escherichia coli strain S10	Escherichia coli strain S10
		2	Escherichia coli strain S21	Escherichia coli strain S21	Escherichia coli strain S21
		2	Escherichia coli strain S40	Escherichia coli strain S40	Escherichia coli strain S40
		2	Escherichia coli strain S42	Escherichia coli strain S42	Escherichia coli strain S42
		2	Escherichia coli strain SaT040	Escherichia coli strain SaT040	Escherichia coli strain SaT040
		2	Escherichia coli strain SMN152SH1	Escherichia coli strain SMN152SH1	Escherichia coli strain SMN152SH1
		2	Escherichia coli strain SMN197SH3	Escherichia coli strain SMN197SH3	Escherichia coli strain SMN197SH3
		2	Escherichia coli strain SRCC 1675	Escherichia coli strain SRCC 1675	Escherichia coli strain SRCC 1675
		2	Escherichia coli strain ST2747	Escherichia coli strain ST2747	Escherichia coli strain ST2747
		2	Escherichia coli strain strain Z247	Escherichia coli strain strain Z247	Escherichia coli strain strain Z247
		2	Shigella dysenteriae strain ATCC 12039	Shigella dysenteriae strain ATCC 12039	Shigella dysenteriae strain ATCC 12039
		2	Shigella dysenteriae strain ATCC 13313	Shigella dysenteriae strain ATCC 13313	Shigella dysenteriae strain ATCC 13313
		2	Shigella flexneri 1a strain 0228	Shigella flexneri 1a strain 0228	Shigella flexneri 1a strain 0228
		2	Shigella flexneri 1a strain 0439	Shigella flexneri 1a strain 0439	Shigella flexneri 1a strain 0439
		2	Shigella flexneri strain 74-1170	Shigella flexneri strain 74-1170	Shigella flexneri strain 74-1170
		2	Shigella sonnei strain 2015AM-1099	Shigella sonnei strain 2015AM-1099	Shigella sonnei strain 2015AM-1099
		2	Escherichia albertii KF1	Escherichia albertii KF1		Escherichia albertii KF1					20	Dlp12 Qin
		2	Escherichia coli 55989	Escherichia coli 55989		Escherichia coli 55989
		2	Escherichia coli O128:H27 strain 90-9281	Escherichia coli O128:H27 strain 90-9281		Escherichia coli O128:H27 strain 90-9281
		2	Escherichia coli O182:H21 strain D181	Escherichia coli O182:H21 strain D181		Escherichia coli O182:H21 strain D181
		2	Escherichia coli strain 14EC001	Escherichia coli strain 14EC001		Escherichia coli strain 14EC001
		2	Escherichia coli strain 2013C-4465	Escherichia coli strain 2013C-4465		Escherichia coli strain 2013C-4465
		2	Escherichia coli strain AMA1167	Escherichia coli strain AMA1167		Escherichia coli strain AMA1167
		2	Escherichia coli strain AR_0017	Escherichia coli strain AR_0017		Escherichia coli strain AR_0017
		2	Escherichia coli strain Ecol_517	Escherichia coli strain Ecol_517		Escherichia coli strain Ecol_517
		2	Escherichia coli strain Ecol_867	Escherichia coli strain Ecol_867		Escherichia coli strain Ecol_867
		2	Escherichia coli strain ETEC-2265	Escherichia coli strain ETEC-2265		Escherichia coli strain ETEC-2265
		2	Escherichia coli strain FDAARGOS_433	Escherichia coli strain FDAARGOS_433		Escherichia coli strain FDAARGOS_433
		2	Escherichia coli strain FORC_042	Escherichia coli strain FORC_042		Escherichia coli strain FORC_042
		2	Escherichia coli strain KBN10P04869	Escherichia coli strain KBN10P04869		Escherichia coli strain KBN10P04869
		2	Escherichia coli strain S50	Escherichia coli strain S50		Escherichia coli strain S50
		2	Escherichia coli strain SC516	Escherichia coli strain SC516		Escherichia coli strain SC516
		2	Escherichia coli strain WCHEC025943	Escherichia coli strain WCHEC025943		Escherichia coli strain WCHEC025943
		2	Escherichia coli strain WG5	Escherichia coli strain WG5		Escherichia coli strain WG5
		2	Escherichia coli strain YD786	Escherichia coli strain YD786		Escherichia coli strain YD786
		2	Shigella dysenteriae strain CFSAN010956	Shigella dysenteriae strain CFSAN010956		Shigella dysenteriae strain CFSAN010956
		2	Escherichia coli APEC IMT5155	Escherichia coli APEC IMT5155			Escherichia coli APEC IMT5155				21	Dlp12 e14
		2	Escherichia coli APEC O18	Escherichia coli APEC O18			Escherichia coli APEC O18
		2	Escherichia coli BH100N substr. MG2017	Escherichia coli BH100N substr. MG2017			Escherichia coli BH100N substr. MG2017
		2	Escherichia coli IHE3034	Escherichia coli IHE3034			Escherichia coli IHE3034
		2	Escherichia coli NU14	Escherichia coli NU14			Escherichia coli NU14
		2	Escherichia coli O157 strain 644-PT8	Escherichia coli O157 strain 644-PT8			Escherichia coli O157 strain 644-PT8
		2	Escherichia coli O91 str. RM7190	Escherichia coli O91 str. RM7190			Escherichia coli O91 str. RM7190
		2	Escherichia coli RS218	Escherichia coli RS218			Escherichia coli RS218
		2	Escherichia coli strain 5CRE51	Escherichia coli strain 5CRE51			Escherichia coli strain 5CRE51
		2	Escherichia coli strain BH100	Escherichia coli strain BH100			Escherichia coli strain BH100
		2	Escherichia coli strain BH100 substr. MG2014	Escherichia coli strain BH100 substr. MG2014			Escherichia coli strain BH100 substr. MG2014
		2	Escherichia coli strain Ecol_542	Escherichia coli strain Ecol_542			Escherichia coli strain Ecol_542
		2	Escherichia coli strain ECONIH2	Escherichia coli strain ECONIH2			Escherichia coli strain ECONIH2
		2	Escherichia coli strain ExPEC XM	Escherichia coli strain ExPEC XM			Escherichia coli strain ExPEC XM
		2	Escherichia coli strain NMEC O18	Escherichia coli strain NMEC O18			Escherichia coli strain NMEC O18
		2	Escherichia coli strain PA45B	Escherichia coli strain PA45B			Escherichia coli strain PA45B
		2	Escherichia coli strain SF-173	Escherichia coli strain SF-173			Escherichia coli strain SF-173
		2	Escherichia coli strain SF-468	Escherichia coli strain SF-468			Escherichia coli strain SF-468
		2	Escherichia coli strain UPEC 26-1	Escherichia coli strain UPEC 26-1			Escherichia coli strain UPEC 26-1
		2	Escherichia coli UM146	Escherichia coli UM146			Escherichia coli UM146
		2	Escherichia coli UTI89	Escherichia coli UTI89			Escherichia coli UTI89
		2	Escherichia coli 042		Escherichia coli 042	Escherichia coli 042					42	Rac Qin
		2	Escherichia coli 1303		Escherichia coli 1303	Escherichia coli 1303
		2	Escherichia coli HS		Escherichia coli HS	Escherichia coli HS
		2	Escherichia coli KO11		Escherichia coli KO11	Escherichia coli KO11
		2	Escherichia coli KO11FL		Escherichia coli KO11FL	Escherichia coli KO11FL
		2	Escherichia coli LY180		Escherichia coli LY180	Escherichia coli LY180
		2	Escherichia coli strain 1223		Escherichia coli strain 1223	Escherichia coli strain 1223
		2	Escherichia coli strain 14EC029		Escherichia coli strain 14EC029	Escherichia coli strain 14EC029
		2	Escherichia coli strain 2014C-3075		Escherichia coli strain 2014C-3075	Escherichia coli strain 2014C-3075
		2	Escherichia coli strain 26561		Escherichia coli strain 26561	Escherichia coli strain 26561
		2	Escherichia coli strain 6409		Escherichia coli strain 6409	Escherichia coli strain 6409
		2	Escherichia coli strain 746		Escherichia coli strain 746	Escherichia coli strain 746
		2	Escherichia coli strain AR_0006		Escherichia coli strain AR_0006	Escherichia coli strain AR_0006
		2	Escherichia coli strain AR_0015		Escherichia coli strain AR_0015	Escherichia coli strain AR_0015
		2	Escherichia coli strain AR_0372		Escherichia coli strain AR_0372	Escherichia coli strain AR_0372
		2	Escherichia coli strain AR_0374		Escherichia coli strain AR_0374	Escherichia coli strain AR_0374
		2	Escherichia coli strain C9		Escherichia coli strain C9	Escherichia coli strain C9
		2	Escherichia coli strain CFSAN051542		Escherichia coli strain CFSAN051542	Escherichia coli strain CFSAN051542
		2	Escherichia coli strain CFSAN064036		Escherichia coli strain CFSAN064036	Escherichia coli strain CFSAN064036
		2	Escherichia coli strain CREC-532		Escherichia coli strain CREC-532	Escherichia coli strain CREC-532
		2	Escherichia coli strain CREC-629		Escherichia coli strain CREC-629	Escherichia coli strain CREC-629
		2	Escherichia coli strain D3		Escherichia coli strain D3	Escherichia coli strain D3
		2	Escherichia coli strain DSM 103246		Escherichia coli strain DSM 103246	Escherichia coli strain DSM 103246
		2	Escherichia coli strain EC11		Escherichia coli strain EC11	Escherichia coli strain EC11
		2	Escherichia coli strain EC590		Escherichia coli strain EC590	Escherichia coli strain EC590
		2	Escherichia coli strain Ecol_316		Escherichia coli strain Ecol_316	Escherichia coli strain Ecol_316
		2	Escherichia coli strain Ecol_AZ147		Escherichia coli strain Ecol_AZ147	Escherichia coli strain Ecol_AZ147
		2	Escherichia coli strain Ecol_AZ155		Escherichia coli strain Ecol_AZ155	Escherichia coli strain Ecol_AZ155
		2	Escherichia coli strain FDAARGOS_448		Escherichia coli strain FDAARGOS_448	Escherichia coli strain FDAARGOS_448
		2	Escherichia coli strain H7		Escherichia coli strain H7	Escherichia coli strain H7
		2	Escherichia coli strain H8		Escherichia coli strain H8	Escherichia coli strain H8
		2	Escherichia coli strain HB-Coli0		Escherichia coli strain HB-Coli0	Escherichia coli strain HB-Coli0
		2	Escherichia coli strain IMT16316		Escherichia coli strain IMT16316	Escherichia coli strain IMT16316
		2	Escherichia coli strain KSC1031		Escherichia coli strain KSC1031	Escherichia coli strain KSC1031
		2	Escherichia coli strain O177:H21		Escherichia coli strain O177:H21	Escherichia coli strain O177:H21
		2	Escherichia coli strain S17-13		Escherichia coli strain S17-13	Escherichia coli strain S17-13
		2	Escherichia coli strain S17-20		Escherichia coli strain S17-20	Escherichia coli strain S17-20
		2	Escherichia coli strain ST540		Escherichia coli strain ST540	Escherichia coli strain ST540
		2	Escherichia coli strain YDC107		Escherichia coli strain YDC107	Escherichia coli strain YDC107
		2	Escherichia coli strain Z1002		Escherichia coli strain Z1002	Escherichia coli strain Z1002
		2	Escherichia coli UMNK88		Escherichia coli UMNK88	Escherichia coli UMNK88
		2	Escherichia coli W		Escherichia coli W	Escherichia coli W
		2	Shigella boydii CDC 3083-94		Shigella boydii CDC 3083-94		Shigella boydii CDC 3083-94				21	Rac e14
		2	Shigella boydii Sb227		Shigella boydii Sb227		Shigella boydii Sb227
		2	Shigella boydii strain 59-248		Shigella boydii strain 59-248		Shigella boydii strain 59-248
		2	Shigella boydii strain 83-578		Shigella boydii strain 83-578		Shigella boydii strain 83-578
		2	Shigella boydii strain ATCC 9210		Shigella boydii strain ATCC 9210		Shigella boydii strain ATCC 9210
		2	Shigella boydii strain ATCC BAA-1247		Shigella boydii strain ATCC BAA-1247		Shigella boydii strain ATCC BAA-1247
		2	Shigella boydii strain NCTC 9850		Shigella boydii strain NCTC 9850		Shigella boydii strain NCTC 9850
		2	Shigella dysenteriae strain 204/96		Shigella dysenteriae strain 204/96		Shigella dysenteriae strain 204/96
		2	Shigella dysenteriae strain 93-119		Shigella dysenteriae strain 93-119		Shigella dysenteriae strain 93-119
		2	Shigella dysenteriae strain 96-265		Shigella dysenteriae strain 96-265		Shigella dysenteriae strain 96-265
		2	Shigella dysenteriae strain 96-3162		Shigella dysenteriae strain 96-3162		Shigella dysenteriae strain 96-3162
		2	Shigella dysenteriae strain ATCC 12037		Shigella dysenteriae strain ATCC 12037		Shigella dysenteriae strain ATCC 12037
		2	Shigella dysenteriae strain ATCC 49346		Shigella dysenteriae strain ATCC 49346		Shigella dysenteriae strain ATCC 49346
		2	Shigella dysenteriae strain ATCC 49347		Shigella dysenteriae strain ATCC 49347		Shigella dysenteriae strain ATCC 49347
		2	Shigella dysenteriae strain ATCC 9751		Shigella dysenteriae strain ATCC 9751		Shigella dysenteriae strain ATCC 9751
		2	Shigella dysenteriae strain ATCC 9753		Shigella dysenteriae strain ATCC 9753		Shigella dysenteriae strain ATCC 9753
		2	Shigella dysenteriae strain ATCC 9754		Shigella dysenteriae strain ATCC 9754		Shigella dysenteriae strain ATCC 9754
		2	Shigella dysenteriae strain CFSAN010954		Shigella dysenteriae strain CFSAN010954		Shigella dysenteriae strain CFSAN010954
		2	Shigella dysenteriae strain E670/74		Shigella dysenteriae strain E670/74		Shigella dysenteriae strain E670/74
		2	Shigella flexneri strain 64-5500		Shigella flexneri strain 64-5500		Shigella flexneri strain 64-5500
		2	Shigella flexneri strain 89-141		Shigella flexneri strain 89-141		Shigella flexneri strain 89-141
		3	Escherichia coli ACN001	Escherichia coli ACN001	Escherichia coli ACN001	Escherichia coli ACN001					172	Dlp12 Rac Qin
		3	Escherichia coli APEC O78	Escherichia coli APEC O78	Escherichia coli APEC O78	Escherichia coli APEC O78
		3	Escherichia coli ATCC 25922	Escherichia coli ATCC 25922	Escherichia coli ATCC 25922	Escherichia coli ATCC 25922
		3	Escherichia coli ATCC 8739	Escherichia coli ATCC 8739	Escherichia coli ATCC 8739	Escherichia coli ATCC 8739
		3	Escherichia coli B str. REL606	Escherichia coli B str. REL606	Escherichia coli B str. REL606	Escherichia coli B str. REL606
		3	Escherichia coli B strain C2566	Escherichia coli B strain C2566	Escherichia coli B strain C2566	Escherichia coli B strain C2566
		3	Escherichia coli B strain C3029	Escherichia coli B strain C3029	Escherichia coli B strain C3029	Escherichia coli B strain C3029
		3	Escherichia coli B7A	Escherichia coli B7A	Escherichia coli B7A	Escherichia coli B7A
		3	Escherichia coli BL21(DE3)	Escherichia coli BL21(DE3)	Escherichia coli BL21(DE3)	Escherichia coli BL21(DE3)
		3	Escherichia coli 'BL21-Gold(DE3)pLysS AG'	Escherichia coli 'BL21-Gold(DE3)pLysS AG'	Escherichia coli 'BL21-Gold(DE3)pLysS AG'	Escherichia coli 'BL21-Gold(DE3)pLysS AG'
		3	Escherichia coli C	Escherichia coli C	Escherichia coli C	Escherichia coli C
		3	Escherichia coli DNA strain: 20Ec-P-124	Escherichia coli DNA strain: 20Ec-P-124	Escherichia coli DNA strain: 20Ec-P-124	Escherichia coli DNA strain: 20Ec-P-124
		3	Escherichia coli E24377A	Escherichia coli E24377A	Escherichia coli E24377A	Escherichia coli E24377A
		3	Escherichia coli ECC-1470	Escherichia coli ECC-1470	Escherichia coli ECC-1470	Escherichia coli ECC-1470
		3	Escherichia coli ER2796	Escherichia coli ER2796	Escherichia coli ER2796	Escherichia coli ER2796
		3	Escherichia coli IAI1	Escherichia coli IAI1	Escherichia coli IAI1	Escherichia coli IAI1
		3	Escherichia coli IAI39	Escherichia coli IAI39	Escherichia coli IAI39	Escherichia coli IAI39
		3	Escherichia coli K-12 GM4792 Lac-	Escherichia coli K-12 GM4792 Lac-	Escherichia coli K-12 GM4792 Lac-	Escherichia coli K-12 GM4792 Lac-
		3	Escherichia coli K-12 GM4792 Lac+	Escherichia coli K-12 GM4792 Lac+	Escherichia coli K-12 GM4792 Lac+	Escherichia coli K-12 GM4792 Lac+
		3	Escherichia coli K-12 strain ER3413	Escherichia coli K-12 strain ER3413	Escherichia coli K-12 strain ER3413	Escherichia coli K-12 strain ER3413
		3	Escherichia coli K-12 strain ER3445	Escherichia coli K-12 strain ER3445	Escherichia coli K-12 strain ER3445	Escherichia coli K-12 strain ER3445
		3	Escherichia coli K-12 strain ER3446	Escherichia coli K-12 strain ER3446	Escherichia coli K-12 strain ER3446	Escherichia coli K-12 strain ER3446
		3	Escherichia coli K-12 strain ER3466	Escherichia coli K-12 strain ER3466	Escherichia coli K-12 strain ER3466	Escherichia coli K-12 strain ER3466
		3	Escherichia coli K-12 strain ER3475	Escherichia coli K-12 strain ER3475	Escherichia coli K-12 strain ER3475	Escherichia coli K-12 strain ER3475
		3	Escherichia coli O103:H2 str. 12009 DNA	Escherichia coli O103:H2 str. 12009 DNA	Escherichia coli O103:H2 str. 12009 DNA	Escherichia coli O103:H2 str. 12009 DNA
		3	Escherichia coli O111:H- str. 11128 DNA	Escherichia coli O111:H- str. 11128 DNA	Escherichia coli O111:H- str. 11128 DNA	Escherichia coli O111:H- str. 11128 DNA
		3	Escherichia coli O121:H19 strain 16-9255	Escherichia coli O121:H19 strain 16-9255	Escherichia coli O121:H19 strain 16-9255	Escherichia coli O121:H19 strain 16-9255
		3	Escherichia coli O145:H28 str. RM12581	Escherichia coli O145:H28 str. RM12581	Escherichia coli O145:H28 str. RM12581	Escherichia coli O145:H28 str. RM12581
		3	Escherichia coli O145:H28 str. RM12761	Escherichia coli O145:H28 str. RM12761	Escherichia coli O145:H28 str. RM12761	Escherichia coli O145:H28 str. RM12761
		3	Escherichia coli O145:H28 str. RM13514	Escherichia coli O145:H28 str. RM13514	Escherichia coli O145:H28 str. RM13514	Escherichia coli O145:H28 str. RM13514
		3	Escherichia coli O145:H28 str. RM13516	Escherichia coli O145:H28 str. RM13516	Escherichia coli O145:H28 str. RM13516	Escherichia coli O145:H28 str. RM13516
		3	Escherichia coli O169:H41 strain 2014EL-1345-2	Escherichia coli O169:H41 strain 2014EL-1345-2	Escherichia coli O169:H41 strain 2014EL-1345-2	Escherichia coli O169:H41 strain 2014EL-1345-2
		3	Escherichia coli O169:H41 strain F6326-C1	Escherichia coli O169:H41 strain F6326-C1	Escherichia coli O169:H41 strain F6326-C1	Escherichia coli O169:H41 strain F6326-C1
		3	Escherichia coli O178:H19 strain 2012C-4431	Escherichia coli O178:H19 strain 2012C-4431	Escherichia coli O178:H19 strain 2012C-4431	Escherichia coli O178:H19 strain 2012C-4431
		3	Escherichia coli O26:H11 str. 11368 DNA	Escherichia coli O26:H11 str. 11368 DNA	Escherichia coli O26:H11 str. 11368 DNA	Escherichia coli O26:H11 str. 11368 DNA
		3	Escherichia coli O27:H7 strain B4103-1	Escherichia coli O27:H7 strain B4103-1	Escherichia coli O27:H7 strain B4103-1	Escherichia coli O27:H7 strain B4103-1
		3	Escherichia coli O55:H7 str. CB9615	Escherichia coli O55:H7 str. CB9615	Escherichia coli O55:H7 str. CB9615	Escherichia coli O55:H7 str. CB9615
		3	Escherichia coli O55:H7 str. RM12579	Escherichia coli O55:H7 str. RM12579	Escherichia coli O55:H7 str. RM12579	Escherichia coli O55:H7 str. RM12579
		3	Escherichia coli O6:H16 strain 2011EL-1370-2	Escherichia coli O6:H16 strain 2011EL-1370-2	Escherichia coli O6:H16 strain 2011EL-1370-2	Escherichia coli O6:H16 strain 2011EL-1370-2
		3	Escherichia coli O6:H16 strain 2014EL-1346-6	Escherichia coli O6:H16 strain 2014EL-1346-6	Escherichia coli O6:H16 strain 2014EL-1346-6	Escherichia coli O6:H16 strain 2014EL-1346-6
		3	Escherichia coli O6:H16 strain F6699	Escherichia coli O6:H16 strain F6699	Escherichia coli O6:H16 strain F6699	Escherichia coli O6:H16 strain F6699
		3	Escherichia coli O6:H16 strain M9682-C1	Escherichia coli O6:H16 strain M9682-C1	Escherichia coli O6:H16 strain M9682-C1	Escherichia coli O6:H16 strain M9682-C1
		3	Escherichia coli O7:K1 str. CE10	Escherichia coli O7:K1 str. CE10	Escherichia coli O7:K1 str. CE10	Escherichia coli O7:K1 str. CE10
		3	Escherichia coli O83:H1 str. NRG 857C	Escherichia coli O83:H1 str. NRG 857C	Escherichia coli O83:H1 str. NRG 857C	Escherichia coli O83:H1 str. NRG 857C
		3	Escherichia coli P12b	Escherichia coli P12b	Escherichia coli P12b	Escherichia coli P12b
		3	Escherichia coli PCN061	Escherichia coli PCN061	Escherichia coli PCN061	Escherichia coli PCN061
		3	Escherichia coli SE11 DNA	Escherichia coli SE11 DNA	Escherichia coli SE11 DNA	Escherichia coli SE11 DNA
		3	Escherichia coli strain 08-00022	Escherichia coli strain 08-00022	Escherichia coli strain 08-00022	Escherichia coli strain 08-00022
		3	Escherichia coli strain 09-00049	Escherichia coli strain 09-00049	Escherichia coli strain 09-00049	Escherichia coli strain 09-00049
		3	Escherichia coli strain 127	Escherichia coli strain 127	Escherichia coli strain 127	Escherichia coli strain 127
		3	Escherichia coli strain 13E0767	Escherichia coli strain 13E0767	Escherichia coli strain 13E0767	Escherichia coli strain 13E0767
		3	Escherichia coli strain 13E0780	Escherichia coli strain 13E0780	Escherichia coli strain 13E0780	Escherichia coli strain 13E0780
		3	Escherichia coli strain 1428	Escherichia coli strain 1428	Escherichia coli strain 1428	Escherichia coli strain 1428
		3	Escherichia coli strain 14EC017	Escherichia coli strain 14EC017	Escherichia coli strain 14EC017	Escherichia coli strain 14EC017
		3	Escherichia coli strain 14EC020	Escherichia coli strain 14EC020	Escherichia coli strain 14EC020	Escherichia coli strain 14EC020
		3	Escherichia coli strain 14EC033	Escherichia coli strain 14EC033	Escherichia coli strain 14EC033	Escherichia coli strain 14EC033
		3	Escherichia coli strain 14EC047	Escherichia coli strain 14EC047	Escherichia coli strain 14EC047	Escherichia coli strain 14EC047
		3	Escherichia coli strain 1943	Escherichia coli strain 1943	Escherichia coli strain 1943	Escherichia coli strain 1943
		3	Escherichia coli strain 2009C-3133	Escherichia coli strain 2009C-3133	Escherichia coli strain 2009C-3133	Escherichia coli strain 2009C-3133
		3	Escherichia coli strain 2011C-4251	Escherichia coli strain 2011C-4251	Escherichia coli strain 2011C-4251	Escherichia coli strain 2011C-4251
		3	Escherichia coli strain 2011C-4315	Escherichia coli strain 2011C-4315	Escherichia coli strain 2011C-4315	Escherichia coli strain 2011C-4315
		3	Escherichia coli strain 2012C-4221	Escherichia coli strain 2012C-4221	Escherichia coli strain 2012C-4221	Escherichia coli strain 2012C-4221
		3	Escherichia coli strain 2012C-4606	Escherichia coli strain 2012C-4606	Escherichia coli strain 2012C-4606	Escherichia coli strain 2012C-4606
		3	Escherichia coli strain 2012EL-2448	Escherichia coli strain 2012EL-2448	Escherichia coli strain 2012EL-2448	Escherichia coli strain 2012EL-2448
		3	Escherichia coli strain 2013C-3250	Escherichia coli strain 2013C-3250	Escherichia coli strain 2013C-3250	Escherichia coli strain 2013C-3250
		3	Escherichia coli strain 2013C-3252	Escherichia coli strain 2013C-3252	Escherichia coli strain 2013C-3252	Escherichia coli strain 2013C-3252
		3	Escherichia coli strain 2013C-3277	Escherichia coli strain 2013C-3277	Escherichia coli strain 2013C-3277	Escherichia coli strain 2013C-3277
		3	Escherichia coli strain 2013C-3342	Escherichia coli strain 2013C-3342	Escherichia coli strain 2013C-3342	Escherichia coli strain 2013C-3342
		3	Escherichia coli strain 2013C-3513	Escherichia coli strain 2013C-3513	Escherichia coli strain 2013C-3513	Escherichia coli strain 2013C-3513
		3	Escherichia coli strain 2013C-4081	Escherichia coli strain 2013C-4081	Escherichia coli strain 2013C-4081	Escherichia coli strain 2013C-4081
		3	Escherichia coli strain 2013C-4187	Escherichia coli strain 2013C-4187	Escherichia coli strain 2013C-4187	Escherichia coli strain 2013C-4187
		3	Escherichia coli strain 2013C-4225	Escherichia coli strain 2013C-4225	Escherichia coli strain 2013C-4225	Escherichia coli strain 2013C-4225
		3	Escherichia coli strain 2013C-4248	Escherichia coli strain 2013C-4248	Escherichia coli strain 2013C-4248	Escherichia coli strain 2013C-4248
		3	Escherichia coli strain 2013C-4361	Escherichia coli strain 2013C-4361	Escherichia coli strain 2013C-4361	Escherichia coli strain 2013C-4361
		3	Escherichia coli strain 2013C-4404	Escherichia coli strain 2013C-4404	Escherichia coli strain 2013C-4404	Escherichia coli strain 2013C-4404
		3	Escherichia coli strain 2013C-4538	Escherichia coli strain 2013C-4538	Escherichia coli strain 2013C-4538	Escherichia coli strain 2013C-4538
		3	Escherichia coli strain 2013C-4974	Escherichia coli strain 2013C-4974	Escherichia coli strain 2013C-4974	Escherichia coli strain 2013C-4974
		3	Escherichia coli strain 2013C-4991	Escherichia coli strain 2013C-4991	Escherichia coli strain 2013C-4991	Escherichia coli strain 2013C-4991
		3	Escherichia coli strain 2014C-3003	Escherichia coli strain 2014C-3003	Escherichia coli strain 2014C-3003	Escherichia coli strain 2014C-3003
		3	Escherichia coli strain 2014C-3050	Escherichia coli strain 2014C-3050	Escherichia coli strain 2014C-3050	Escherichia coli strain 2014C-3050
		3	Escherichia coli strain 2014C-3051	Escherichia coli strain 2014C-3051	Escherichia coli strain 2014C-3051	Escherichia coli strain 2014C-3051
		3	Escherichia coli strain 2014C-3057	Escherichia coli strain 2014C-3057	Escherichia coli strain 2014C-3057	Escherichia coli strain 2014C-3057
		3	Escherichia coli strain 2014C-3084	Escherichia coli strain 2014C-3084	Escherichia coli strain 2014C-3084	Escherichia coli strain 2014C-3084
		3	Escherichia coli strain 2014C-3097	Escherichia coli strain 2014C-3097	Escherichia coli strain 2014C-3097	Escherichia coli strain 2014C-3097
		3	Escherichia coli strain 2014C-3550	Escherichia coli strain 2014C-3550	Escherichia coli strain 2014C-3550	Escherichia coli strain 2014C-3550
		3	Escherichia coli strain 2014C-3599	Escherichia coli strain 2014C-3599	Escherichia coli strain 2014C-3599	Escherichia coli strain 2014C-3599
		3	Escherichia coli strain 2014C-3655	Escherichia coli strain 2014C-3655	Escherichia coli strain 2014C-3655	Escherichia coli strain 2014C-3655
		3	Escherichia coli strain 2014C-3946	Escherichia coli strain 2014C-3946	Escherichia coli strain 2014C-3946	Escherichia coli strain 2014C-3946
		3	Escherichia coli strain 2014C-4423	Escherichia coli strain 2014C-4423	Escherichia coli strain 2014C-4423	Escherichia coli strain 2014C-4423
		3	Escherichia coli strain 2014C-4587	Escherichia coli strain 2014C-4587	Escherichia coli strain 2014C-4587	Escherichia coli strain 2014C-4587
		3	Escherichia coli strain 2015C-3101	Escherichia coli strain 2015C-3101	Escherichia coli strain 2015C-3101	Escherichia coli strain 2015C-3101
		3	Escherichia coli strain 2015C-3107	Escherichia coli strain 2015C-3107	Escherichia coli strain 2015C-3107	Escherichia coli strain 2015C-3107
		3	Escherichia coli strain 2015C-3108	Escherichia coli strain 2015C-3108	Escherichia coli strain 2015C-3108	Escherichia coli strain 2015C-3108
		3	Escherichia coli strain 2015C-3125	Escherichia coli strain 2015C-3125	Escherichia coli strain 2015C-3125	Escherichia coli strain 2015C-3125
		3	Escherichia coli strain 2015C-3163	Escherichia coli strain 2015C-3163	Escherichia coli strain 2015C-3163	Escherichia coli strain 2015C-3163
		3	Escherichia coli strain 2015C-4498	Escherichia coli strain 2015C-4498	Escherichia coli strain 2015C-4498	Escherichia coli strain 2015C-4498
		3	Escherichia coli strain 2015C-4944	Escherichia coli strain 2015C-4944	Escherichia coli strain 2015C-4944	Escherichia coli strain 2015C-4944
		3	Escherichia coli strain 789	Escherichia coli strain 789	Escherichia coli strain 789	Escherichia coli strain 789
		3	Escherichia coli strain 86-3153	Escherichia coli strain 86-3153	Escherichia coli strain 86-3153	Escherichia coli strain 86-3153
		3	Escherichia coli strain 88-3493	Escherichia coli strain 88-3493	Escherichia coli strain 88-3493	Escherichia coli strain 88-3493
		3	Escherichia coli strain 95-3192	Escherichia coli strain 95-3192	Escherichia coli strain 95-3192	Escherichia coli strain 95-3192
		3	Escherichia coli strain 95-3322	Escherichia coli strain 95-3322	Escherichia coli strain 95-3322	Escherichia coli strain 95-3322
		3	Escherichia coli strain 95JB1	Escherichia coli strain 95JB1	Escherichia coli strain 95JB1	Escherichia coli strain 95JB1
		3	Escherichia coli strain 95NR1	Escherichia coli strain 95NR1	Escherichia coli strain 95NR1	Escherichia coli strain 95NR1
		3	Escherichia coli strain 97-3250	Escherichia coli strain 97-3250	Escherichia coli strain 97-3250	Escherichia coli strain 97-3250
		3	Escherichia coli strain ACN002	Escherichia coli strain ACN002	Escherichia coli strain ACN002	Escherichia coli strain ACN002
		3	Escherichia coli strain AR_0077	Escherichia coli strain AR_0077	Escherichia coli strain AR_0077	Escherichia coli strain AR_0077
		3	Escherichia coli strain AR_0118	Escherichia coli strain AR_0118	Escherichia coli strain AR_0118	Escherichia coli strain AR_0118
		3	Escherichia coli strain AR_0119	Escherichia coli strain AR_0119	Escherichia coli strain AR_0119	Escherichia coli strain AR_0119
		3	Escherichia coli strain AR_0128	Escherichia coli strain AR_0128	Escherichia coli strain AR_0128	Escherichia coli strain AR_0128
		3	Escherichia coli strain AR_0369	Escherichia coli strain AR_0369	Escherichia coli strain AR_0369	Escherichia coli strain AR_0369
		3	Escherichia coli strain AS19-RrmA-	Escherichia coli strain AS19-RrmA-	Escherichia coli strain AS19-RrmA-	Escherichia coli strain AS19-RrmA-
		3	Escherichia coli strain ATCC 43896	Escherichia coli strain ATCC 43896	Escherichia coli strain ATCC 43896	Escherichia coli strain ATCC 43896
		3	Escherichia coli strain BL21 (TaKaRa)	Escherichia coli strain BL21 (TaKaRa)	Escherichia coli strain BL21 (TaKaRa)	Escherichia coli strain BL21 (TaKaRa)
		3	Escherichia coli strain BLR(DE3)	Escherichia coli strain BLR(DE3)	Escherichia coli strain BLR(DE3)	Escherichia coli strain BLR(DE3)
		3	Escherichia coli strain C10	Escherichia coli strain C10	Escherichia coli strain C10	Escherichia coli strain C10
		3	Escherichia coli strain C11	Escherichia coli strain C11	Escherichia coli strain C11	Escherichia coli strain C11
		3	Escherichia coli strain C41(DE3)	Escherichia coli strain C41(DE3)	Escherichia coli strain C41(DE3)	Escherichia coli strain C41(DE3)
		3	Escherichia coli strain C43(DE3)	Escherichia coli strain C43(DE3)	Escherichia coli strain C43(DE3)	Escherichia coli strain C43(DE3)
		3	Escherichia coli strain C5	Escherichia coli strain C5	Escherichia coli strain C5	Escherichia coli strain C5
		3	Escherichia coli strain CFSAN018748	Escherichia coli strain CFSAN018748	Escherichia coli strain CFSAN018748	Escherichia coli strain CFSAN018748
		3	Escherichia coli strain CFSAN061770	Escherichia coli strain CFSAN061770	Escherichia coli strain CFSAN061770	Escherichia coli strain CFSAN061770
		3	Escherichia coli strain D1	Escherichia coli strain D1	Escherichia coli strain D1	Escherichia coli strain D1
		3	Escherichia coli strain D2	Escherichia coli strain D2	Escherichia coli strain D2	Escherichia coli strain D2
		3	Escherichia coli strain D6	Escherichia coli strain D6	Escherichia coli strain D6	Escherichia coli strain D6
		3	Escherichia coli strain DTU-1	Escherichia coli strain DTU-1	Escherichia coli strain DTU-1	Escherichia coli strain DTU-1
		3	Escherichia coli strain Ecol_224	Escherichia coli strain Ecol_224	Escherichia coli strain Ecol_224	Escherichia coli strain Ecol_224
		3	Escherichia coli strain Ecol_745	Escherichia coli strain Ecol_745	Escherichia coli strain Ecol_745	Escherichia coli strain Ecol_745
		3	Escherichia coli strain Ecol_881	Escherichia coli strain Ecol_881	Escherichia coli strain Ecol_881	Escherichia coli strain Ecol_881
		3	Escherichia coli strain ECONIH1	Escherichia coli strain ECONIH1	Escherichia coli strain ECONIH1	Escherichia coli strain ECONIH1
		3	Escherichia coli strain ER1821R	Escherichia coli strain ER1821R	Escherichia coli strain ER1821R	Escherichia coli strain ER1821R
		3	Escherichia coli strain F5656C1	Escherichia coli strain F5656C1	Escherichia coli strain F5656C1	Escherichia coli strain F5656C1
		3	Escherichia coli strain F8111-1SC3	Escherichia coli strain F8111-1SC3	Escherichia coli strain F8111-1SC3	Escherichia coli strain F8111-1SC3
		3	Escherichia coli strain F9792	Escherichia coli strain F9792	Escherichia coli strain F9792	Escherichia coli strain F9792
		3	Escherichia coli strain FHI_NMBU_03	Escherichia coli strain FHI_NMBU_03	Escherichia coli strain FHI_NMBU_03	Escherichia coli strain FHI_NMBU_03
		3	Escherichia coli strain FMU073332	Escherichia coli strain FMU073332	Escherichia coli strain FMU073332	Escherichia coli strain FMU073332
		3	Escherichia coli strain FORC_028	Escherichia coli strain FORC_028	Escherichia coli strain FORC_028	Escherichia coli strain FORC_028
		3	Escherichia coli strain FORC_031	Escherichia coli strain FORC_031	Escherichia coli strain FORC_031	Escherichia coli strain FORC_031
		3	Escherichia coli strain GB089	Escherichia coli strain GB089	Escherichia coli strain GB089	Escherichia coli strain GB089
		3	Escherichia coli strain H10	Escherichia coli strain H10	Escherichia coli strain H10	Escherichia coli strain H10
		3	Escherichia coli strain H15	Escherichia coli strain H15	Escherichia coli strain H15	Escherichia coli strain H15
		3	Escherichia coli strain H1827/12	Escherichia coli strain H1827/12	Escherichia coli strain H1827/12	Escherichia coli strain H1827/12
		3	Escherichia coli strain H2	Escherichia coli strain H2	Escherichia coli strain H2	Escherichia coli strain H2
		3	Escherichia coli strain H5	Escherichia coli strain H5	Escherichia coli strain H5	Escherichia coli strain H5
		3	Escherichia coli strain H6	Escherichia coli strain H6	Escherichia coli strain H6	Escherichia coli strain H6
		3	Escherichia coli strain HST04	Escherichia coli strain HST04	Escherichia coli strain HST04	Escherichia coli strain HST04
		3	Escherichia coli strain KSC9	Escherichia coli strain KSC9	Escherichia coli strain KSC9	Escherichia coli strain KSC9
		3	Escherichia coli strain MEM	Escherichia coli strain MEM	Escherichia coli strain MEM	Escherichia coli strain MEM
		3	Escherichia coli strain MRSN346647	Escherichia coli strain MRSN346647	Escherichia coli strain MRSN346647	Escherichia coli strain MRSN346647
		3	Escherichia coli strain MS6198	Escherichia coli strain MS6198	Escherichia coli strain MS6198	Escherichia coli strain MS6198
		3	Escherichia coli strain PSUO103	Escherichia coli strain PSUO103	Escherichia coli strain PSUO103	Escherichia coli strain PSUO103
		3	Escherichia coli strain PSUO78	Escherichia coli strain PSUO78	Escherichia coli strain PSUO78	Escherichia coli strain PSUO78
		3	Escherichia coli strain RM14715	Escherichia coli strain RM14715	Escherichia coli strain RM14715	Escherichia coli strain RM14715
		3	Escherichia coli strain RM14721	Escherichia coli strain RM14721	Escherichia coli strain RM14721	Escherichia coli strain RM14721
		3	Escherichia coli strain S1	Escherichia coli strain S1	Escherichia coli strain S1	Escherichia coli strain S1
		3	Escherichia coli strain S3	Escherichia coli strain S3	Escherichia coli strain S3	Escherichia coli strain S3
		3	Escherichia coli strain S30	Escherichia coli strain S30	Escherichia coli strain S30	Escherichia coli strain S30
		3	Escherichia coli strain S51	Escherichia coli strain S51	Escherichia coli strain S51	Escherichia coli strain S51
		3	Escherichia coli strain STEC299	Escherichia coli strain STEC299	Escherichia coli strain STEC299	Escherichia coli strain STEC299
		3	Escherichia coli strain USML2	Escherichia coli strain USML2	Escherichia coli strain USML2	Escherichia coli strain USML2
		3	Escherichia coli strain WAT	Escherichia coli strain WAT	Escherichia coli strain WAT	Escherichia coli strain WAT
		3	Escherichia coli strain WCHEC4533	Escherichia coli strain WCHEC4533	Escherichia coli strain WCHEC4533	Escherichia coli strain WCHEC4533
		3	Escherichia coli strain WCHEC96200	Escherichia coli strain WCHEC96200	Escherichia coli strain WCHEC96200	Escherichia coli strain WCHEC96200
		3	Escherichia marmotae strain HT073016	Escherichia marmotae strain HT073016	Escherichia marmotae strain HT073016	Escherichia marmotae strain HT073016
		3	Shigella dysenteriae 1617	Shigella dysenteriae 1617	Shigella dysenteriae 1617	Shigella dysenteriae 1617
		3	Shigella dysenteriae Sd197	Shigella dysenteriae Sd197	Shigella dysenteriae Sd197	Shigella dysenteriae Sd197
		3	Shigella dysenteriae strain 08-3380	Shigella dysenteriae strain 08-3380	Shigella dysenteriae strain 08-3380	Shigella dysenteriae strain 08-3380
		3	Shigella dysenteriae strain 69-3818	Shigella dysenteriae strain 69-3818	Shigella dysenteriae strain 69-3818	Shigella dysenteriae strain 69-3818
		3	Shigella dysenteriae strain 80-547	Shigella dysenteriae strain 80-547	Shigella dysenteriae strain 80-547	Shigella dysenteriae strain 80-547
		3	Shigella dysenteriae strain BU53M1	Shigella dysenteriae strain BU53M1	Shigella dysenteriae strain BU53M1	Shigella dysenteriae strain BU53M1
		3	Shigella dysenteriae strain NCTC 9718	Shigella dysenteriae strain NCTC 9718	Shigella dysenteriae strain NCTC 9718	Shigella dysenteriae strain NCTC 9718
		3	Shigella sp. PAMC 28760	Shigella sp. PAMC 28760	Shigella sp. PAMC 28760	Shigella sp. PAMC 28760
		3	Escherichia albertii strain 2014C-4356	Escherichia albertii strain 2014C-4356	Escherichia albertii strain 2014C-4356		Escherichia albertii strain 2014C-4356				10	Dlp12 Rac E14
		3	Escherichia coli APEC O1	Escherichia coli APEC O1	Escherichia coli APEC O1		Escherichia coli APEC O1
		3	Escherichia coli S88	Escherichia coli S88	Escherichia coli S88		Escherichia coli S88
		3	Escherichia coli strain 00-3076	Escherichia coli strain 00-3076	Escherichia coli strain 00-3076		Escherichia coli strain 00-3076
		3	Escherichia coli strain 2014C-3338	Escherichia coli strain 2014C-3338	Escherichia coli strain 2014C-3338		Escherichia coli strain 2014C-3338
		3	Escherichia coli strain 210205630	Escherichia coli strain 210205630	Escherichia coli strain 210205630		Escherichia coli strain 210205630
		3	Escherichia coli strain ECONIH5	Escherichia coli strain ECONIH5	Escherichia coli strain ECONIH5		Escherichia coli strain ECONIH5
		3	Escherichia coli strain MS7163	Escherichia coli strain MS7163	Escherichia coli strain MS7163		Escherichia coli strain MS7163
		3	Shigella boydii strain ATCC 49812	Shigella boydii strain ATCC 49812	Shigella boydii strain ATCC 49812		Shigella boydii strain ATCC 49812
		3	Shigella dysenteriae strain ATCC 9752	Shigella dysenteriae strain ATCC 9752	Shigella dysenteriae strain ATCC 9752		Shigella dysenteriae strain ATCC 9752
		3	Escherichia coli strain MDR_56	Escherichia coli strain MDR_56		Escherichia coli strain MDR_56	Escherichia coli strain MDR_56				1	Dlp12 Qin e14
		3	Escherichia coli strain 1190		Escherichia coli strain 1190	Escherichia coli strain 1190	Escherichia coli strain 1190				2	Rac Qin e14
		3	Escherichia coli strain FAM21845		Escherichia coli strain FAM21845	Escherichia coli strain FAM21845	Escherichia coli strain FAM21845
		3	Escherichia coli strain AR_0061	Escherichia coli strain AR_0061	Escherichia coli strain AR_0061			Escherichia coli strain AR_0061			1	Dlp12 Qin Cpz55
		4	Escherichia coli APEC O2-211	Escherichia coli APEC O2-211	Escherichia coli APEC O2-211	Escherichia coli APEC O2-211	Escherichia coli APEC O2-211				21	Dlp12 Rac Qin e14
		4	Escherichia coli DH1 (ME8569) DNA	Escherichia coli DH1 (ME8569) DNA	Escherichia coli DH1 (ME8569) DNA	Escherichia coli DH1 (ME8569) DNA	Escherichia coli DH1 (ME8569) DNA
		4	Escherichia coli DH1	Escherichia coli DH1	Escherichia coli DH1	Escherichia coli DH1	Escherichia coli DH1
		4	Escherichia coli K-12 strain ER3440	Escherichia coli K-12 strain ER3440	Escherichia coli K-12 strain ER3440	Escherichia coli K-12 strain ER3440	Escherichia coli K-12 strain ER3440
		4	Escherichia coli K-12 strain ER3454	Escherichia coli K-12 strain ER3454	Escherichia coli K-12 strain ER3454	Escherichia coli K-12 strain ER3454	Escherichia coli K-12 strain ER3454
		4	Escherichia coli K-12 strain ER3476	Escherichia coli K-12 strain ER3476	Escherichia coli K-12 strain ER3476	Escherichia coli K-12 strain ER3476	Escherichia coli K-12 strain ER3476
		4	Escherichia coli str. K-12 substr. W3110 DNA	Escherichia coli str. K-12 substr. W3110 DNA	Escherichia coli str. K-12 substr. W3110 DNA	Escherichia coli str. K-12 substr. W3110 DNA	Escherichia coli str. K-12 substr. W3110 DNA
		4	Escherichia coli strain 14EC007	Escherichia coli strain 14EC007	Escherichia coli strain 14EC007	Escherichia coli strain 14EC007	Escherichia coli strain 14EC007
		4	Escherichia coli strain CQSW20	Escherichia coli strain CQSW20	Escherichia coli strain CQSW20	Escherichia coli strain CQSW20	Escherichia coli strain CQSW20
		4	Escherichia coli strain DH1Ec095	Escherichia coli strain DH1Ec095	Escherichia coli strain DH1Ec095	Escherichia coli strain DH1Ec095	Escherichia coli strain DH1Ec095
		4	Escherichia coli strain DH1Ec104	Escherichia coli strain DH1Ec104	Escherichia coli strain DH1Ec104	Escherichia coli strain DH1Ec104	Escherichia coli strain DH1Ec104
		4	Escherichia coli strain DH1Ec169	Escherichia coli strain DH1Ec169	Escherichia coli strain DH1Ec169	Escherichia coli strain DH1Ec169	Escherichia coli strain DH1Ec169
		4	Escherichia coli strain DH5alpha	Escherichia coli strain DH5alpha	Escherichia coli strain DH5alpha	Escherichia coli strain DH5alpha	Escherichia coli strain DH5alpha
		4	Escherichia coli strain K-12 NEB 5-alpha	Escherichia coli strain K-12 NEB 5-alpha	Escherichia coli strain K-12 NEB 5-alpha	Escherichia coli strain K-12 NEB 5-alpha	Escherichia coli strain K-12 NEB 5-alpha
		4	Escherichia coli strain ML35	Escherichia coli strain ML35	Escherichia coli strain ML35	Escherichia coli strain ML35	Escherichia coli strain ML35
		4	Escherichia coli strain RR1	Escherichia coli strain RR1	Escherichia coli strain RR1	Escherichia coli strain RR1	Escherichia coli strain RR1
		4	Shigella boydii strain 59-2708	Shigella boydii strain 59-2708	Shigella boydii strain 59-2708	Shigella boydii strain 59-2708	Shigella boydii strain 59-2708
		4	Shigella boydii strain ATCC 35964	Shigella boydii strain ATCC 35964	Shigella boydii strain ATCC 35964	Shigella boydii strain ATCC 35964	Shigella boydii strain ATCC 35964
		4	Shigella boydii strain NCTC 9733	Shigella boydii strain NCTC 9733	Shigella boydii strain NCTC 9733	Shigella boydii strain NCTC 9733	Shigella boydii strain NCTC 9733
		4	Shigella dysenteriae strain 07-3308	Shigella dysenteriae strain 07-3308	Shigella dysenteriae strain 07-3308	Shigella dysenteriae strain 07-3308	Shigella dysenteriae strain 07-3308
		4	Shigella dysenteriae strain 53-3937	Shigella dysenteriae strain 53-3937	Shigella dysenteriae strain 53-3937	Shigella dysenteriae strain 53-3937	Shigella dysenteriae strain 53-3937
		4	Escherichia coli BW2952	Escherichia coli BW2952	Escherichia coli BW2952	Escherichia coli BW2952		Escherichia coli BW2952			7	Dlp12 Rac Qin cpz55
		4	Escherichia coli K-12 strain C3026	Escherichia coli K-12 strain C3026	Escherichia coli K-12 strain C3026	Escherichia coli K-12 strain C3026		Escherichia coli K-12 strain C3026
		4	Escherichia coli K-12 strain DHB4	Escherichia coli K-12 strain DHB4	Escherichia coli K-12 strain DHB4	Escherichia coli K-12 strain DHB4		Escherichia coli K-12 strain DHB4
		4	Escherichia coli K-12 strain ER3435	Escherichia coli K-12 strain ER3435	Escherichia coli K-12 strain ER3435	Escherichia coli K-12 strain ER3435		Escherichia coli K-12 strain ER3435
		4	Escherichia coli KLY	Escherichia coli KLY	Escherichia coli KLY	Escherichia coli KLY		Escherichia coli KLY
		4	Escherichia coli str. K12 substr. DH10B	Escherichia coli str. K12 substr. DH10B	Escherichia coli str. K12 substr. DH10B	Escherichia coli str. K12 substr. DH10B		Escherichia coli str. K12 substr. DH10B
		4	Escherichia coli str. K-12 substr. MC4100	Escherichia coli str. K-12 substr. MC4100	Escherichia coli str. K-12 substr. MC4100	Escherichia coli str. K-12 substr. MC4100		Escherichia coli str. K-12 substr. MC4100
		5	Escherichia coli BW25113	Escherichia coli BW25113	Escherichia coli BW25113	Escherichia coli BW25113	Escherichia coli BW25113	Escherichia coli BW25113			39	Dlp12 Rac Qin e14 cpz55
		5	Escherichia coli str. K-12 substr. MG1655 strain JW5437-1	Escherichia coli str. K-12 substr. MG1655 strain JW5437-1	Escherichia coli str. K-12 substr. MG1655 strain JW5437-1	Escherichia coli str. K-12 substr. MG1655 strain JW5437-1	Escherichia coli str. K-12 substr. MG1655 strain JW5437-1	Escherichia coli str. K-12 substr. MG1655 strain JW5437-1
		5	Escherichia coli str. K-12 substr. MG1655 strain K-12	Escherichia coli str. K-12 substr. MG1655 strain K-12	Escherichia coli str. K-12 substr. MG1655 strain K-12	Escherichia coli str. K-12 substr. MG1655 strain K-12	Escherichia coli str. K-12 substr. MG1655 strain K-12	Escherichia coli str. K-12 substr. MG1655 strain K-12
		5	Escherichia coli str. K-12 substr. MG1655	Escherichia coli str. K-12 substr. MG1655	Escherichia coli str. K-12 substr. MG1655	Escherichia coli str. K-12 substr. MG1655	Escherichia coli str. K-12 substr. MG1655	Escherichia coli str. K-12 substr. MG1655
		5	Escherichia coli strain 1A	Escherichia coli strain 1A	Escherichia coli strain 1A	Escherichia coli strain 1A	Escherichia coli strain 1A	Escherichia coli strain 1A
		5	Escherichia coli strain 1FA	Escherichia coli strain 1FA	Escherichia coli strain 1FA	Escherichia coli strain 1FA	Escherichia coli strain 1FA	Escherichia coli strain 1FA
		5	Escherichia coli strain 2_0	Escherichia coli strain 2_0	Escherichia coli strain 2_0	Escherichia coli strain 2_0	Escherichia coli strain 2_0	Escherichia coli strain 2_0
		5	Escherichia coli strain 2A	Escherichia coli strain 2A	Escherichia coli strain 2A	Escherichia coli strain 2A	Escherichia coli strain 2A	Escherichia coli strain 2A
		5	Escherichia coli strain 2F_0	Escherichia coli strain 2F_0	Escherichia coli strain 2F_0	Escherichia coli strain 2F_0	Escherichia coli strain 2F_0	Escherichia coli strain 2F_0
		5	Escherichia coli strain 2FA	Escherichia coli strain 2FA	Escherichia coli strain 2FA	Escherichia coli strain 2FA	Escherichia coli strain 2FA	Escherichia coli strain 2FA
		5	Escherichia coli strain 3A	Escherichia coli strain 3A	Escherichia coli strain 3A	Escherichia coli strain 3A	Escherichia coli strain 3A	Escherichia coli strain 3A
		5	Escherichia coli strain 3FA	Escherichia coli strain 3FA	Escherichia coli strain 3FA	Escherichia coli strain 3FA	Escherichia coli strain 3FA	Escherichia coli strain 3FA
		5	Escherichia coli strain 4A	Escherichia coli strain 4A	Escherichia coli strain 4A	Escherichia coli strain 4A	Escherichia coli strain 4A	Escherichia coli strain 4A
		5	Escherichia coli strain 4FA	Escherichia coli strain 4FA	Escherichia coli strain 4FA	Escherichia coli strain 4FA	Escherichia coli strain 4FA	Escherichia coli strain 4FA
		5	Escherichia coli strain 5A	Escherichia coli strain 5A	Escherichia coli strain 5A	Escherichia coli strain 5A	Escherichia coli strain 5A	Escherichia coli strain 5A
		5	Escherichia coli strain 5FA	Escherichia coli strain 5FA	Escherichia coli strain 5FA	Escherichia coli strain 5FA	Escherichia coli strain 5FA	Escherichia coli strain 5FA
		5	Escherichia coli strain 6A	Escherichia coli strain 6A	Escherichia coli strain 6A	Escherichia coli strain 6A	Escherichia coli strain 6A	Escherichia coli strain 6A
		5	Escherichia coli strain 6FA	Escherichia coli strain 6FA	Escherichia coli strain 6FA	Escherichia coli strain 6FA	Escherichia coli strain 6FA	Escherichia coli strain 6FA
		5	Escherichia coli strain 7A	Escherichia coli strain 7A	Escherichia coli strain 7A	Escherichia coli strain 7A	Escherichia coli strain 7A	Escherichia coli strain 7A
		5	Escherichia coli strain 7FA	Escherichia coli strain 7FA	Escherichia coli strain 7FA	Escherichia coli strain 7FA	Escherichia coli strain 7FA	Escherichia coli strain 7FA
		5	Escherichia coli strain 8A	Escherichia coli strain 8A	Escherichia coli strain 8A	Escherichia coli strain 8A	Escherichia coli strain 8A	Escherichia coli strain 8A
		5	Escherichia coli strain 8FA	Escherichia coli strain 8FA	Escherichia coli strain 8FA	Escherichia coli strain 8FA	Escherichia coli strain 8FA	Escherichia coli strain 8FA
		5	Escherichia coli strain 9A	Escherichia coli strain 9A	Escherichia coli strain 9A	Escherichia coli strain 9A	Escherichia coli strain 9A	Escherichia coli strain 9A
		5	Escherichia coli strain 9FA	Escherichia coli strain 9FA	Escherichia coli strain 9FA	Escherichia coli strain 9FA	Escherichia coli strain 9FA	Escherichia coli strain 9FA
		5	Escherichia coli strain CAR	Escherichia coli strain CAR	Escherichia coli strain CAR	Escherichia coli strain CAR	Escherichia coli strain CAR	Escherichia coli strain CAR
		5	Escherichia coli strain CIT	Escherichia coli strain CIT	Escherichia coli strain CIT	Escherichia coli strain CIT	Escherichia coli strain CIT	Escherichia coli strain CIT
		5	Escherichia coli strain J53	Escherichia coli strain J53	Escherichia coli strain J53	Escherichia coli strain J53	Escherichia coli strain J53	Escherichia coli strain J53
		5	Escherichia coli strain K-12 substrain MG1655_TMP32XR1	Escherichia coli strain K-12 substrain MG1655_TMP32XR1	Escherichia coli strain K-12 substrain MG1655_TMP32XR1	Escherichia coli strain K-12 substrain MG1655_TMP32XR1	Escherichia coli strain K-12 substrain MG1655_TMP32XR1	Escherichia coli strain K-12 substrain MG1655_TMP32XR1
		5	Escherichia coli strain K-12 substrain MG1655_TMP32XR2	Escherichia coli strain K-12 substrain MG1655_TMP32XR2	Escherichia coli strain K-12 substrain MG1655_TMP32XR2	Escherichia coli strain K-12 substrain MG1655_TMP32XR2	Escherichia coli strain K-12 substrain MG1655_TMP32XR2	Escherichia coli strain K-12 substrain MG1655_TMP32XR2
		5	Escherichia coli strain LIM	Escherichia coli strain LIM	Escherichia coli strain LIM	Escherichia coli strain LIM	Escherichia coli strain LIM	Escherichia coli strain LIM
		5	Escherichia coli strain ME8067	Escherichia coli strain ME8067	Escherichia coli strain ME8067	Escherichia coli strain ME8067	Escherichia coli strain ME8067	Escherichia coli strain ME8067
		5	Escherichia coli strain MGY	Escherichia coli strain MGY	Escherichia coli strain MGY	Escherichia coli strain MGY	Escherichia coli strain MGY	Escherichia coli strain MGY
		5	Escherichia coli strain NCM3722	Escherichia coli strain NCM3722	Escherichia coli strain NCM3722	Escherichia coli strain NCM3722	Escherichia coli strain NCM3722	Escherichia coli strain NCM3722
		5	Escherichia coli strain SQ110	Escherichia coli strain SQ110	Escherichia coli strain SQ110	Escherichia coli strain SQ110	Escherichia coli strain SQ110	Escherichia coli strain SQ110
		5	Escherichia coli strain SQ171	Escherichia coli strain SQ171	Escherichia coli strain SQ171	Escherichia coli strain SQ171	Escherichia coli strain SQ171	Escherichia coli strain SQ171
		5	Escherichia coli strain SQ2203	Escherichia coli strain SQ2203	Escherichia coli strain SQ2203	Escherichia coli strain SQ2203	Escherichia coli strain SQ2203	Escherichia coli strain SQ2203
		5	Escherichia coli strain SQ37	Escherichia coli strain SQ37	Escherichia coli strain SQ37	Escherichia coli strain SQ37	Escherichia coli strain SQ37	Escherichia coli strain SQ37
		5	Escherichia coli strain SQ88	Escherichia coli strain SQ88	Escherichia coli strain SQ88	Escherichia coli strain SQ88	Escherichia coli strain SQ88	Escherichia coli strain SQ88
		5	Escherichia coli strain tolC-	Escherichia coli strain tolC-	Escherichia coli strain tolC-	Escherichia coli strain tolC-	Escherichia coli strain tolC-	Escherichia coli strain tolC-

## Sheet: Gene influx within Qin
Link to genetic locus	Strains	Prophage size in bp	Genes influx at Qin locus
https://www.ncbi.nlm.nih.gov/nuccore/NZ_CP019560.1?report=graph&from=893299&to=945725	E. coli strain KSC1031	50426	AraC
https://www.ncbi.nlm.nih.gov/nuccore/NZ_CP019051.1?report=graph&from=3833766&to=3884611	E. coli strain CRE1540	48845	choline transporter-pseudo
			high affinity choline transporter BetT
			MFS transporter
			LysR transcriptional regulator
			calcium transporter chaC
			tRNA-Arg
			tRNA-Met
			TolA
https://www.ncbi.nlm.nih.gov/nuccore/NZ_CP024289.1?report=graph&from=1275248&to=1323210	E. coli O178:H19 strain 2012C-4431	45962	Putative transporter
			RusA endodeoxyribonuclease
			tRNA-Arg
			tRNA-Met
			site-specific DNA-methyl transferase
			shiga toxin Stx2 subunit A
			shiga toxin Stx2 subunit B
https://www.ncbi.nlm.nih.gov/nuccore/NC_013364.1?report=graph&from=1975538&to=2049856	E. coli O111:H- str. 11128 DNA	72318	DNA damage inducible protein DinI
			tRNA-Arg
			accessory colonisation factor AcfC
			RusA endodeoxyribonuclease
			fimbrial protein-pseudo
			tellurite resistant protein
			exicisionase
			tRNA-Met
			zinc/iron-chelating domain protein
			acyl-CoA thioesterase
			replication protein
			intracellular septation protein A
			TonB system transport protein
			bfpT-regulated chaperone
			typeIII effector-pseudo
			T3SS effector NleG-pseudo
			HNH endonuclease
https://www.ncbi.nlm.nih.gov/nuccore/NC_011415.1?report=graph&from=1738378&to=1787246	E. coli SE11 DNA	46868	DinI family protein-pseudo
			scaffold protein
			tellurite/colicin resistance protein
			peptidase M15
			RusA family crossover junction endodeoxyribonuclease
			Rha family transcriptional regulator
			hypothetical-pseudo
https://www.ncbi.nlm.nih.gov/nuccore/NZ_CP021722.1?report=graph&from=2647584&to=2674002	E. coli strain AR_0128	24418	glycosyl transferase-pseudo
			methyl transferase
			acetylglucosamine transferase
			regulatory protein
https://www.ncbi.nlm.nih.gov/nuccore/NZ_CP018323.1?report=graph&from=3967156&to=3995146	E. coli strain KSC9	25990	tolA
			copper resistance protein
https://www.ncbi.nlm.nih.gov/nuccore/NC_022364.1?report=graph&from=1682480&to=1732617	E. coli LY180	48137	SAM dependent methyl trnasferase
			LPS core heptose II kinase Rfay
https://www.ncbi.nlm.nih.gov/nuccore/NZ_CP019213.1?report=graph&from=4129635&to=4173004	E. coli strain WCHEC1613	41369	DNA breaking rejoining protein
			nitrite extrusion protein2
			AraC family transcriptional regulator
			glycosyl transferase-pseudo
https://www.ncbi.nlm.nih.gov/nuccore/NZ_CP023346.1?report=graph&from=1760106&to=1815920	E. coli strain ETEC-2265	53814	tRNA-Thr
			tRNA-Gly
			site specific methyl transferase
			ParA
			RusA endodexoyribonuclease
			coproporphyrinogen III oxidase
			High affinity choline transporter BetT
			Rha family transcriptional regulator
			LexA family transcriptional repressor
https://www.ncbi.nlm.nih.gov/nuccore/NZ_CP024141.1?report=graph&from=2397750&to=2447457	E. coli strain 14EC029	47707	SAM dependent methyl transferase
https://www.ncbi.nlm.nih.gov/nuccore/NZ_CP023815.1?report=graph&from=4262441&to=4321728	E. coli strain IMT16316	57287	tRNA-Met
			tRNA-Arg
			TolA
			DNA primase
https://www.ncbi.nlm.nih.gov/nuccore/NZ_CP018957.1?report=graph&from=3856375&to=3908010	E. coli strain Ecol_316	49635	ImmA/IrrE metallo-endopeptidase
			LexA
			Rha family protein
			AraC family protein
			DNA breaking rejoining protein
https://www.ncbi.nlm.nih.gov/nuccore/NZ_CP024275.1?report=graph&from=1724471&to=1724569	E. coli O6:H16 strain M9682-C1	9280	Glycosyl transferase-pseudo
https://www.ncbi.nlm.nih.gov/protein/WP_077249386.1?report=graph	E. coli strain H8	49193	AraC family transcriptional regulator
https://www.ncbi.nlm.nih.gov/protein/WP_021533428.1?report=graph			Methyltransferase domain protein
https://www.ncbi.nlm.nih.gov/nuccore/NC_009800.1?report=graph&from=1654357&to=1675879	E. coli HS	19522	AraC family transcriptional regulator
https://www.ncbi.nlm.nih.gov/nuccore/NZ_CP013031.1?report=graph&from=2355358&to=2380466	E. coli strain H1827/12	23108	glycosyl transferase-pseudo
https://www.ncbi.nlm.nih.gov/protein/WP_032206437.1?report=graph	E. coli strain H6	23250	RNA directed DNA polymerase
https://www.ncbi.nlm.nih.gov/protein/WP_099121078.1?report=graph	E. coli strain ML35	24229	Plasmid mobilisation protein
https://www.ncbi.nlm.nih.gov/protein/WP_099121078.1?report=graph	E. coli strain WG5	24739	Plasmid mobilisation protein
	E. coli strain 127	29968	D-serine/D-alanine/glycine transporter
https://www.ncbi.nlm.nih.gov/protein/WP_096038012.1?report=graph			Chaperone of endosialidase
	E. coli strain PSUO103	30722	Damage inducible DinI
https://www.ncbi.nlm.nih.gov/nuccore/CP014752.1?report=graph&from=2018124&to=2019011			secretion protein EspS-pseudo
https://www.ncbi.nlm.nih.gov/protein/ASJ43332.1?report=graph			avirulence protein
https://www.ncbi.nlm.nih.gov/protein/ASJ43345.1?report=graph			Tellurite resistance protein TerB
https://www.ncbi.nlm.nih.gov/nuccore/CP014752.1?report=graph&from=2035081&to=2035647			fimbrial protein-pseudo
https://www.ncbi.nlm.nih.gov/protein/ASJ46364.1?report=graph			replication protein
	E. coli ACN001	36352	tRNA-Arg
			tRNA-Met
https://www.ncbi.nlm.nih.gov/protein/WP_000506934.1?report=graph			TolA
https://www.ncbi.nlm.nih.gov/protein/WP_072162994.1?report=graph			TolA family protein
	E. coli strain 789	39032	SAM dependent methyl transferase
https://www.ncbi.nlm.nih.gov/protein/WP_099121078.1?report=graph	E. coli strain 14EC017	41589	plasmid mobilisation protein
https://www.ncbi.nlm.nih.gov/protein/ASO79210.1?report=graph	E. coli strain MEM	42995	Bacterial Ig-like domain
https://www.ncbi.nlm.nih.gov/protein/ASO79219.1?report=graph			Outer membrane precursor Lom
https://www.ncbi.nlm.nih.gov/nuccore/NZ_CP010129.1?report=graph&from=2320162&to=2321936	E. coli strain C9	43433	AIPR protein-pseudo
https://www.ncbi.nlm.nih.gov/protein/WP_001283153.1?report=graph	E. coli strain D3	44980	DNA breaking rejoining protein
https://www.ncbi.nlm.nih.gov/protein/WP_001283152.1?report=graph	E. coli 55989	46986	DNA breaking rejoining protein
https://www.ncbi.nlm.nih.gov/protein/WP_001310834.1?report=graph	E. coli UMNK88	47876	class I SAM dependent methyl transferase
https://www.ncbi.nlm.nih.gov/protein/WP_001374839.1?report=graph	E. coli strain C11	48959	class I SAM dependent methyl transferase
https://www.ncbi.nlm.nih.gov/protein/WP_047928743.1?report=graph	E. coli PCN061	50712	Phage replisome organiser
	E. coli strain AR_0006	52687	Copper resistance protein
https://www.ncbi.nlm.nih.gov/protein/AIF60669.1?report=graph	E. coli B7A	53222	Outer membrane lipoprotein blc
https://www.ncbi.nlm.nih.gov/protein/AIF60676.1?report=graph			LygF
https://www.ncbi.nlm.nih.gov/protein/AIF60699.1?report=graph			Anaerobic dimethyl sulfoxide reductase A subunit
https://www.ncbi.nlm.nih.gov/nuccore/CP005998.1?report=graph&from=818001&to=818855			Anaerobic dimethyl sulfoxide reductase C subunit
https://www.ncbi.nlm.nih.gov/nuccore/CP005998.1?report=graph&from=819707&to=820963			Voltage gates chloride channel protein
https://www.ncbi.nlm.nih.gov/nuccore/CP005998.1?report=graph&from=818898&to=819512			Cytoplasmic chaperon TorD
https://www.ncbi.nlm.nih.gov/nuccore/CP005998.1?report=graph&from=765945&to=769010			gifsy-1 prophage VmtH
https://www.ncbi.nlm.nih.gov/nuccore/CP005998.1?report=graph&from=797425&to=798495			Primosomal protein
https://www.ncbi.nlm.nih.gov/nuccore/NZ_CP022279.1?report=graph&from=2419456&to=2419671	E. coli strain STEC299	47756	RNA chaperon/antiterminator CspA
https://www.ncbi.nlm.nih.gov/nuccore/NZ_CP022279.1?report=graph&from=2422190&to=2422322			Glycoside-pentoside-hexuronide transporter
https://www.ncbi.nlm.nih.gov/nuccore/NZ_CP022279.1?report=graph&from=2431758&to=2432033			DNA recombinase
	E. coli strain H15	48648	AraC
https://www.ncbi.nlm.nih.gov/protein/WP_001374839.1?report=graph	E. coli strain WAT	47803	Methyltransferase
https://www.ncbi.nlm.nih.gov/protein/WP_000693835.1?report=graph	E. coli strain H7	47778	Rha trancriptional regulator
			Glycosyl transferase-pseudo
https://www.ncbi.nlm.nih.gov/protein/WP_032292241.1?report=graph			Lom family protein
https://www.ncbi.nlm.nih.gov/protein/WP_001120551.1?report=graph	E. coli O145:H28 str. RM12761	47682	DNA dmage inducible protein-DinI
https://www.ncbi.nlm.nih.gov/protein/WP_000483509.1?report=graph			Site-specific DNA-methyl transferase
https://www.ncbi.nlm.nih.gov/nuccore/NZ_CP007133.1?report=graph&from=1944981&to=1945055			tRNA-Met
https://www.ncbi.nlm.nih.gov/nuccore/NZ_CP007133.1?report=graph&from=1939565&to=1939879			PerC family transcriptional regulaotr
https://www.ncbi.nlm.nih.gov/protein/WP_000790459.1?report=graph			DNA replication protein DnaC
https://www.ncbi.nlm.nih.gov/protein/WP_024221875.1?report=graph			RusA endodeoxyribonuclease
https://www.ncbi.nlm.nih.gov/nuccore/NZ_CP013663.1?report=graph&from=1971184&to=1971260	E. coli strain GB089	46890	tRNA-Arg
https://www.ncbi.nlm.nih.gov/nuccore/NZ_CP013663.1?report=graph&from=1971361&to=1971436			tRNA-Met
https://www.ncbi.nlm.nih.gov/protein/WP_000030637.1?report=graph			TolA
https://www.ncbi.nlm.nih.gov/protein/WP_000506936.1?report=graph	E. coli O128:H27 strain 90-9281	46749	TolA
			tRNA-Arg
			tRNA-Met
			ATP-binding sugar transporter
https://www.ncbi.nlm.nih.gov/nuccore/NZ_CP006834.1?report=graph&from=2030376&to=2079025	E. coli APEC O2-211	46649	tRNA-Met
			TolA
	E. coli strain MDR_56	46648	tRNA-Met
			TolA
https://www.ncbi.nlm.nih.gov/protein/WP_032285381.1?report=graph			Rha family transcriptional regulator
https://www.ncbi.nlm.nih.gov/nuccore/NZ_CP023353.1?report=graph&from=2559787&to=2560491	E. coli strain 746	46064	Chaperon of endosialidase
https://www.ncbi.nlm.nih.gov/protein/WP_001724603.1?report=graph	E. coli strain HB-Coli0	45188	Clp protease
https://www.ncbi.nlm.nih.gov/protein/WP_000140005.1?report=graph			RusA
https://www.ncbi.nlm.nih.gov/protein/WP_050867085.1?report=graph	E. coli strain 13E0780	44946	Rha family transcriptional regulator
https://www.ncbi.nlm.nih.gov/protein/WP_001451959.1?report=graph			LexA transcriptional regulator
https://www.ncbi.nlm.nih.gov/protein/WP_080029440.1?report=graph			RusA
			tRNA-Arg
			tRNA-Met
https://www.ncbi.nlm.nih.gov/protein/WP_001120551.1?report=graph			DinI
https://www.ncbi.nlm.nih.gov/protein/WP_001774471.1?report=graph	E. coli strain 1190	44824	FRG domain-containing protein
https://www.ncbi.nlm.nih.gov/protein/WP_001774471.1?report=graph	E. coli strain H10	43425	FRG domain-containing protein
https://www.ncbi.nlm.nih.gov/protein/WP_000506936.1?report=graph	E. coli strain MS6198	38392	TolA
			tRNA-Met
https://www.ncbi.nlm.nih.gov/protein/WP_032285381.1?report=graph			Rha
https://www.ncbi.nlm.nih.gov/protein/AFG40366.1?report=graph	E. coli P12b	26578	Exonuclease RnaseT/ DNA polymerase III
https://www.ncbi.nlm.nih.gov/protein/AFG40391.1?report=graph			Superoxide dismutase
https://www.ncbi.nlm.nih.gov/protein/WP_032181053.1?report=graph	E. coli strain YD786	22579	Chaperon of endosialidase
			tRNA-Thr
			tRNA-Gly
			tRNA-Met
https://www.ncbi.nlm.nih.gov/protein/WP_024205207.1?report=graph	E. coli strain S30	19728	Chaperon of endosialidase
https://www.ncbi.nlm.nih.gov/protein/WP_000693867.1?report=graph	E. coli strain O177:H21	20036	Rha
https://www.ncbi.nlm.nih.gov/protein/WP_000506936.1?report=graph			TolA
			tRNA-Arg
			tRNA-Met
https://www.ncbi.nlm.nih.gov/nuccore/NZ_CP013190.1?report=graph&from=2404119&to=2404217	E. coli strain FORC_031	12395	Glycosyl transferase-pseudo
https://www.ncbi.nlm.nih.gov/nuccore/NZ_CP024260.1?report=graph&from=583643&to=583741	E. coli strain F5656C1	11972	Glycosyl transferase-pseudo

## Sheet: Hypothetical genes
Strains for diversity analysis	Prophage size in bp	No. of Qin genes	No. of DUFs and Hypothetical proteins
			21.3439
E. coli O26:H11 str. 11368 DNA	97450	31	53
E. coli strain S1	87166	24	31
E. coli O111:H- str. 11128 DNA	72318	9	47
E. coli strain DSM 103246	64048	30	27
E. coli strain 13E0767	60399	34	34
E. coli strain IMT16316	57287	17	40
E. coli strain 14EC007	55098	31	27
E. coli strain FDAARGOS_448	54775	30	25
E. coli O7:K1 str. CE10	54755	25	24
E. coli strain ETEC-2265	53814	11	25
E. coli B7A	53222	18	20
E. coli strain AR_0006	52687	30	24
E. coli PCN061	50712	15	29
E. coli strain 6409	50505	33	23
E. coli strain KSC1031	50426	24	24
E. coli strain 14EC047	50359	33	23
E. coli strain S50	50294	14	23
E. coli strain Ecol_316	49635	14	32
E. coli strain Ecol_745	49271	30	23
E. coli strain Z1002	49269	30	23
E. coli strain H8	49193	21	27
E. coli strain 08-00022	49141	27	23
E. coli strain C11	48959	33	27
E. coli strain C10	48956	33	27
E. coli strain CRE1540	48845	8	22
E. coli strain H15	48648	26	26
E. coli LY180	48137	35	24
E. coli strain ATCC 43896	48002	19	25
E. coli UMNK88	47876	34	26
E. coli ATCC 8739	47831	34	22
E. coli strain WAT	47803	32	26
E. coli W	47799	35	24
E. coli KO11	47798	35	24
E. coli IAI1	47797	34	24
E. coli strain H7	47778	18	26
E. coli strain STEC299	47756	28	28
E. coli strain 14EC001	47709	10	32
E. coli strain 14EC029	47707	34	25
E. coli strain S17-13	47706	34	23
E. coli strain S17-20	47706	34	23
E. coli O145:H28 str. RM12761	47682	20	30
E. coli O145:H28 str. RM13516	47682	20	30
E. coli 042	47590	33	23
E. coli 55989	46986	15	27
E. coli strain 09-00049	46890	24	25
E. coli strain GB089	46890	24	25
E. coli SE11 DNA	46868	9	31
E. coli O55:H7 str. RM12579	46852	9	35
E. coli strain AR_0017	46851	10	26
E. coli strain 2013C-4465	46755	11	34
E. coli O128:H27 strain 90-9281	46749	14	31
E. coli O55:H7 str. CB9615	46748	18	35
E. coli APEC O2-211	46649	18	27
E. coli strain MDR_56	46648	15	26
E. coli ECC-1470	46409	15	23
E. coli strain MRSN346647	46408	17	30
E. coli strain ECONIH1	46114	19	29
E. coli strain Ecol_881	46113	20	29
E. coli strain 1428	46113	18	30
E. coli strain 746	46064	21	27
E. coli O178:H19 strain 2012C-4431	45962	7	31
E. coli DNA strain: 20Ec-P-124	45753	23	28
E. coli strain C5	45611	23	29
E. coli strain 2009C-3133	45513	29	24
E. coli ATCC 25922	45421	22	25
E. coli strain D6	45218	14	23
E. coli strain HB-Coli0	45188	13	23
E. coli strain CFSAN061770	45173	26	24
E. coli strain 1943	45049	14	24
E. coli strain D3	44980	27	26
E. coli strain 13E0780	44946	20	32
E. coli strain 1190	44824	25	22
E. coli O83:H1 str. NRG 857C	44599	23	21
E. coli strain 14EC020	44443	25	25
E. coli strain PSUO78	44432	22	21
E. coli strain C9	43433	17	16
E. coli strain H10	43425	23	27
E. coli strain MEM	42995	9	23
E. coli strain 14EC017	41589	32	18
E. coli strain S51	41402	32	26
E. coli strain WCHEC1613	41369	7	13
E. coli strain 789	39032	34	23
E. coli strain FAM21845	38761	22	13
E. coli strain MS6198	38392	14	26
E. coli strain ACN002	36352	14	22
E. coli ACN001	36352	15	22
E. coli strain H2	32022	13	25
E. coli strain PSUO103	30722	12	18
E. coli strain 127	29968	17	23
E. coli B str. REL606	29884	15	27
E. coli APEC O78	29832	23	28
E. coli strain D2	29493	16	30
E. coli 1303	29196	28	18
E. coli P12b	26578	25	3
E. coli O169:H41 strain 2014EL-1345-2	26384	12	20
E. coli O169:H41 strain F6326-C1	26238	13	21
E. coli strain F9792	26235	13	21
E. coli strain F8111-1SC3	26234	12	20
E. coli strain KSC9	25990	12	23
E. coli E24377A	25749	19	17
E. coli strain EC590	25249	25	17
E. coli strain CREC-532	25249	29	17
E. coli strain 1223	25249	25	19
E. coli strain CREC-629	25249	29	19
E. coli strain WG5	24739	34	20
E. coli C	24739	34	21
E. coli strain CFSAN051542	24594	28	18
E. coli strain AR_0119	24418	17	20
E. coli strain AR_0128	24418	17	20
E. coli strain AR_0118	24418	17	21
E. coli strain Ecol_224	24418	17	21
E. coli O103:H2 str. 12009 DNA	24416	12	24
E. coli strain ML35	24229	31	16
E. coli strain H5	23250	19	17
E. coli strain H6	23250	19	17
E. coli strain H1827/12	23108	14	20
E. coli strain Ecol_517	22582	9	16
E. coli strain FDAARGOS_433	22582	9	16
E. coli strain YD786	22579	10	16
E. coli ER2796	21794	35	17
E. coli K-12 strain ER3413	21794	35	17
E. coli K-12 strain C3026	21792	35	19
E. coli K-12 strain DHB4	21792	35	19
E. coli str. K12 substr. DH10B	21792	35	19
E. coli strain NCM3722	21792	35	19
E. coli str. K-12 substr. MG1655	20456	35	17
E. coli K-12 GM4792 Lac-	20456	34	17
E. coli K-12 strain ER3476	20456	34	17
E. coli strain ER1821R	20456	34	17
E. coli BW25113	20456	35	17
E. coli BW2952	20456	35	17
E. coli DH1 (ME8569) DNA	20456	35	17
E. coli DH1	20456	35	17
E. coli K-12 GM4792 Lac+	20456	35	17
E. coli K-12 strain ER3435	20456	35	17
E. coli K-12 strain ER3440	20456	35	17
E. coli K-12 strain ER3445	20456	35	17
E. coli K-12 strain ER3446	20456	35	17
E. coli K-12 strain ER3454	20456	35	17
E. coli K-12 strain ER3466	20456	35	17
E. coli K-12 strain ER3475	20456	35	17
E. coli KLY	20456	35	17
E. coli str. K-12 substr. MC4100	20456	35	17
E. coli str. K-12 substr. MG1655 strain JW5437-1	20456	35	17
E. coli str. K-12 substr. W3110 DNA	20456	35	17
E. coli strain DH1Ec095	20456	35	17
E. coli strain DH1Ec104	20456	35	17
E. coli strain DH1Ec169	20456	35	17
E. coli strain K-12 NEB 5-alpha	20456	35	17
E. coli strain K-12 substrain MG1655_TMP32XR1	20456	35	17
E. coli strain K-12 substrain MG1655_TMP32XR2	20456	35	17
E. coli strain MGY	20456	35	17
E. coli strain RR1	20456	35	17
E. coli strain SQ2203	20456	35	17
E. coli strain SQ37	20456	35	17
E. coli strain SQ88	20456	35	17
E. coli strain tolC-	20456	35	17
E. coli strain USML2	20456	35	17
E. coli strain CAR	20456	35	18
E. coli strain CIT	20456	35	18
E. coli strain HST04	20456	35	18
E. coli strain LIM	20456	35	18
E. coli strain DH5alpha	20456	35	19
E. coli strain S3	20373	29	15
E. coli strain O177:H21	20036	11	17
E. coli strain S30	19728	16	16
E. coli strain CQSW20	19604	35	18
E. coli HS	19522	6	15
E. coli strain SC516	18151	14	15
E. albertii KF1	18053	9	7
E. coli strain Ecol_AZ147	16907	19	12
E. coli strain ST540	16804	16	12
E. coli strain AMA1167	16546	9	13
E. coli B strain C2566	16356	10	18
E. coli B strain C3029	16356	10	19
E. coli BL21(DE3)	16356	10	19
E. coli 'BL21-Gold(DE3)pLysS AG'	16356	10	19
E. coli strain BL21 (TaKaRa)	16356	10	19
E. coli strain BLR(DE3)	16356	10	19
E. coli strain C41(DE3)	16356	10	19
E. coli strain C43(DE3)	16356	10	19
Shigella sp. PAMC 28760	16356	10	19
E. coli strain 14EC033	14777	13	10
E. coli O27:H7 strain B4103-1	13501	10	15
E. coli strain FORC_031	12395	6	8
E. coli strain FMU073332	11973	9	4
E. coli strain F5656C1	11972	9	4
E. coli O6:H16 strain 2011EL-1370-2	10042	9	6
E. coli O6:H16 strain M9682-C1	9280	5	5
